# Supplementary material for: Poly[[tris­(μ2-acetato-κ2 O:O′)(4-chloro­benzene-1,2-di­amine-κN)(μ3-hydroxido)dizinc] ethanol monosolvate]
Source: Acta Crystallogr Sect E Struct Rep Online. 2014 Jun 7;70(Pt 7):m247–8. doi: 10.1107/S1600536814012641 (PMC4120637; doi:10.1107/S1600536814012641)
Supplement: Supplementary file 1 [file e-70-0m247-sup1.cif]

##############################################################################
#                                                                            #
# This CIF contains the data in a paper accepted for publication in          #
# Acta Crystallographica Section E. It conforms to the requirements of       #
# Notes for Authors for Acta Crystallographica Section E, and has been       #
# peer reviewed under the auspices of the IUCr Commission on Journals.       #
#                                                                            #
# Full details of the Crystallographic Information File format               #
# are given in the paper "The Crystallographic Information File (CIF):       #
# a New Standard Archive File for Crystallography" by S. R. Hall, F. H.      #
# Allen and I. D. Brown [Acta Cryst. (1991), A47, 655-685].                  #
#                                                                            #
# The current version of the core CIF dictionary is obtainable from          #
# ftp://ftp.iucr.org/pub/cif_core.dic.                                       #
#                                                                            #
# Software is freely available for graphical display of the structure(s)     #
# in this CIF. For information consult the CIF software page                 #
# http://www.iucr.org/resources/cif/software.                                #
#                                                                            #
# This file may be used for bona fide research purposes within the           #
# scientific community so long as proper attribution is given to the journal # 
# article from which it was obtained.                                        #
#                                                                            #
##############################################################################
data_global
_audit_creation_method     'APEX2 v2014.1-1'
_journal_date_recd_electronic     2014-03-10
_journal_date_accepted     2014-05-30
_journal_name_full     'Acta Crystallographica, Section E'
_journal_year     2014
_journal_volume     70
_journal_issue      7
_journal_page_first     m247
_journal_page_last     m248
_journal_paper_category     QM
_journal_paper_doi     10.1107/S1600536814012641
_journal_coeditor_code     GG2136
_publ_contact_author_name     'David K. Geiger'
_publ_contact_author_address
;
Department of Chemistry
State University of New York-College at Geneseo
1 College Circle
Geneseo, NY 14454
USA
;
_publ_contact_author_email     'geiger@geneseo.edu'
_publ_contact_author_fax     '585-245-5288'
_publ_contact_author_phone     '585-245-5452'
_publ_section_title
;\
Poly[[tris(\m~2~-acetato-\k^2^<i>O</i>:<i>O</i>')(4-chlorobenzene-1,2-diamine-\
\k<i>N</i>)(\m~3~-hydroxido)dizinc] ethanol monosolvate]
;
loop_
    _publ_author_name
    _publ_author_footnote
    _publ_author_address
    'Geiger, David K.' .
;
Department of Chemistry
State University of New York-College at Geneseo
1 College Circle
Geneseo, NY 14454
USA
;
    'Parsons, Dylan E.' .
;
Department of Chemistry
State University of New York-College at Geneseo
1 College Circle
Geneseo, NY 14454
USA
;
data_I
_database_code_depnum_ccdc_archive     'CCDC 1006074'
_chemical_name_systematic
;\
Poly[[tris(\m~2~-acetato-\k^2^<i>O</i>:<i>O</i>')(4-chlorobenzene-1,2-\
diamine-\k<i>N</i>)(\m~3~-hydroxido)dizinc] ethanol monosolvate]
;
_chemical_name_common     ?
_chemical_formula_moiety     'C12 H17 Cl N2 O7 Zn2, C2 H6 O'
_chemical_formula_sum     'C14 H23 Cl N2 O8 Zn2'
_chemical_formula_iupac     '[Zn2 (C2 H3 O2)3 (O H) (C6 H7 Cl N2)], C2 H6 O'
_chemical_formula_weight     513.53
_chemical_melting_point     ?
_space_group_crystal_system     triclinic
_space_group_name_H-M_alt     'P -1'
_space_group_name_Hall     '-P 1'
loop_
    _space_group_symop_operation_xyz
    'x, y, z'
    '-x, -y, -z'
_cell_length_a     8.0769(12)
_cell_length_b     10.8723(19)
_cell_length_c     12.909(3)
_cell_angle_alpha     101.511(6)
_cell_angle_beta     96.399(6)
_cell_angle_gamma     109.817(5)
_cell_volume     1025.1(3)
_cell_formula_units_Z     2
_cell_measurement_reflns_used     2325
_cell_measurement_theta_min     2.2807
_cell_measurement_theta_max     24.8734
_cell_measurement_temperature     200(2)
_exptl_crystal_description     plate
_exptl_crystal_colour     'clear colourless'
_exptl_crystal_size_max     0.60
_exptl_crystal_size_mid     0.40
_exptl_crystal_size_min     0.02
_exptl_crystal_density_diffrn     1.664
_exptl_crystal_density_meas     ?
_exptl_crystal_density_method     'not measured'
_exptl_crystal_F_000     524
_exptl_absorpt_coefficient_mu     2.511
_exptl_absorpt_correction_type     multi-scan
_exptl_absorpt_process_details     '(SADABS; Bruker, 2013)'
_exptl_absorpt_correction_T_min     0.52
_exptl_absorpt_correction_T_max     0.95
_exptl_special_details
;
;
_diffrn_ambient_temperature     200(2)
_diffrn_radiation_type     MoK\a
_diffrn_radiation_wavelength     0.71073
_diffrn_radiation_monochromator     'doubly curved silicon crystal'
_diffrn_measurement_device_type     'Bruker SMART X2S benchtop'
_diffrn_measurement_method     '\w scans'
_diffrn_detector_area_resol_mean     8.3330
_diffrn_reflns_number     6443
_diffrn_reflns_av_R_equivalents     0.0611
_diffrn_reflns_theta_min     2.73
_diffrn_reflns_theta_max     25.11
_diffrn_reflns_theta_full     25.11
_diffrn_measured_fraction_theta_max     0.911
_diffrn_measured_fraction_theta_full     0.911
_diffrn_reflns_limit_h_min     -8
_diffrn_reflns_limit_h_max     8
_diffrn_reflns_limit_k_min     -12
_diffrn_reflns_limit_k_max     12
_diffrn_reflns_limit_l_min     -15
_diffrn_reflns_limit_l_max     13
_refine_special_details
;
Refinement of <i>F</i>^2^ against ALL reflections. The weighted <i>R</i>-factor
<i>wR</i> and goodness of fit <i>S</i> are based on <i>F</i>^2^, conventional
<i>R</i>-factors <i>R</i> are based on <i>F</i>, with <i>F</i> set to zero for
negative <i>F</i>^2^. The threshold expression of <i>F</i>^2^ >
\s(<i>F</i>^2^) is used only for calculating <i>R</i>-factors(gt) <i>etc</i>.
and is not relevant to the choice of reflections for refinement.
<i>R</i>-factors based on <i>F</i>^2^ are statistically about twice as large
as those based on <i>F</i>, and <i>R</i>- factors based on ALL data will be
even larger.
;
_reflns_number_total     3329
_reflns_number_gt     2403
_reflns_threshold_expression     'I>2\s(I)'
_refine_ls_structure_factor_coef     Fsqd
_refine_ls_matrix_type     full
_refine_ls_R_factor_all     0.0896
_refine_ls_R_factor_gt     0.0588
_refine_ls_wR_factor_gt     0.1576
_refine_ls_wR_factor_ref     0.1813
_refine_ls_goodness_of_fit_ref     1.054
_refine_ls_restrained_S_all     1.051
_refine_ls_number_reflns     3329
_refine_ls_number_parameters     280
_refine_ls_number_restraints     92
_refine_ls_hydrogen_treatment     mixed
_refine_ls_weighting_scheme     calc
_refine_ls_weighting_details
              'w=1/[\s^2^(Fo^2^)+(0.0797P)^2^+5.5001P] where P=(Fo^2^+2Fc^2^)/3'
_atom_sites_solution_hydrogens     mixed
_atom_sites_solution_primary     direct
_atom_sites_solution_secondary     difmap
_refine_ls_shift/su_max     0.000
_refine_ls_shift/su_mean     0.000
_refine_diff_density_max     0.976
_refine_diff_density_min     -1.050
_refine_ls_extinction_method     none
_refine_ls_extinction_coef     ?
loop_
    _atom_type_symbol
    _atom_type_description
    _atom_type_scat_dispersion_real
    _atom_type_scat_dispersion_imag
    _atom_type_scat_source
    C C 0.0033 0.0016 'International Tables Vol C Tables 4.2.6.8 and 6.1.1.4'
    H H 0.0000 0.0000 'International Tables Vol C Tables 4.2.6.8 and 6.1.1.4'
    O O 0.0106 0.0060 'International Tables Vol C Tables 4.2.6.8 and 6.1.1.4'
    Zn Zn 0.2839 1.4301 'International Tables Vol C Tables 4.2.6.8 and 6.1.1.4'
    N N 0.0061 0.0033 'International Tables Vol C Tables 4.2.6.8 and 6.1.1.4'
    Cl Cl 0.1484 0.1585 'International Tables Vol C Tables 4.2.6.8 and 6.1.1.4'
_computing_data_collection     '<i>APEX2</i> (Bruker, 2013)'
_computing_cell_refinement     'SAINT (Bruker, 2013)'
_computing_data_reduction     'SAINT (Bruker, 2013)'
_computing_structure_solution     'SHELXS97 (Sheldrick, 2008)'
_computing_structure_refinement     'SHELXL2013 (Sheldrick, 2008)'
_computing_molecular_graphics
                  'PLATON (Spek, 2009) and Mercury (Macrae <i>et al.</i>, 2008)'
_computing_publication_material     'publCIF (Westrip, 2010)'
loop_
    _atom_site_type_symbol
    _atom_site_label
    _atom_site_fract_x
    _atom_site_fract_y
    _atom_site_fract_z
    _atom_site_U_iso_or_equiv
    _atom_site_adp_type
    _atom_site_calc_flag
    _atom_site_occupancy
    _atom_site_disorder_assembly
    _atom_site_disorder_group
    Zn Zn1 0.51291(11) 0.64882(9) 0.49816(7) 0.0220(3) Uani d 1 . .
    Zn Zn2 0.10138(11) 0.36887(9) 0.47758(7) 0.0235(3) Uani d 1 . .
    O O1 0.3290(7) 0.4519(5) 0.4368(4) 0.0206(12) Uani d 1 . .
    H H1 0.311(11) 0.419(8) 0.370(2) 0.031 Uiso d 1 . .
    Cl Cl1 0.1090(8) 0.5949(6) 0.0220(4) 0.0601(15) Uani d 0.5 . .
    Cl Cl2 0.4363(11) 0.9055(7) 0.0139(4) 0.087(2) Uani d 0.5 . .
    N N1 0.6409(9) 0.9892(7) 0.4111(6) 0.0293(16) Uani d 1 . .
    H H1A 0.744(6) 1.047(7) 0.399(6) 0.035 Uiso d 1 . .
    H H1B 0.682(9) 0.964(8) 0.469(4) 0.035 Uiso d 1 . .
    N N2 0.3623(9) 0.7554(7) 0.4280(5) 0.0247(15) Uani d 1 . .
    H H2A 0.242(3) 0.719(7) 0.422(6) 0.03 Uiso d 1 . .
    H H2B 0.396(9) 0.822(6) 0.490(4) 0.03 Uiso d 1 . .
    C C1 0.5200(11) 0.8997(8) 0.3188(7) 0.0273(17) Uani d 1 . .
    C C2 0.3789(11) 0.7860(8) 0.3266(6) 0.0232(16) Uani d 1 . .
    C C3 0.2564(12) 0.6995(9) 0.2341(7) 0.0340(19) Uani d 1 . .
    H H3 0.1629 0.6209 0.2395 0.041 Uiso calc 1 . .
    C C4 0.2699(14) 0.7271(11) 0.1347(8) 0.050(2) Uani d 1 . .
    H H4 0.1854 0.6683 0.0721 0.06 Uiso calc 0.5 . .
    C C5 0.4063(15) 0.8402(12) 0.1269(8) 0.051(2) Uani d 1 . .
    H H5 0.4145 0.8598 0.0588 0.062 Uiso calc 0.5 . .
    C C6 0.5331(14) 0.9267(10) 0.2183(8) 0.045(2) Uani d 1 . .
    H H6 0.628 1.0037 0.2117 0.054 Uiso calc 1 . .
    O O71 0.0171(7) 0.1738(5) 0.3941(5) 0.0304(14) Uani d 1 . .
    O O72 0.7122(7) 0.8392(5) 0.5729(5) 0.0334(14) Uani d 1 . .
    C C7 0.1261(11) 0.1117(8) 0.3829(7) 0.030(2) Uani d 1 . .
    C C71 0.0524(14) -0.0317(10) 0.3175(10) 0.062(4) Uani d 1 . .
    H H71A 0.073 -0.0348 0.2438 0.093 Uiso calc 1 . .
    H H71B -0.0767 -0.071 0.3161 0.093 Uiso calc 1 . .
    H H71C 0.1127 -0.0834 0.3498 0.093 Uiso calc 1 . .
    O O81 -0.1322(7) 0.3856(5) 0.4406(4) 0.0243(12) Uani d 1 . .
    O O82 0.4119(7) 0.6770(6) 0.6442(4) 0.0260(13) Uani d 1 . .
    C C8 -0.2514(11) 0.3399(7) 0.3538(6) 0.0213(17) Uani d 1 . .
    C C81 -0.1933(12) 0.3104(9) 0.2482(6) 0.033(2) Uani d 1 . .
    H H20A -0.2959 0.2829 0.189 0.05 Uiso calc 1 . .
    H H20B -0.1474 0.2373 0.2451 0.05 Uiso calc 1 . .
    H H20C -0.0986 0.3917 0.2416 0.05 Uiso calc 1 . .
    O O91 0.1070(7) 0.3617(6) 0.6295(4) 0.0265(13) Uani d 1 . .
    O O92 0.3883(8) 0.3702(6) 0.6454(5) 0.0360(15) Uani d 1 . .
    C C9 0.2520(12) 0.3665(8) 0.6821(7) 0.0277(19) Uani d 1 . .
    C C91 0.2600(14) 0.3703(10) 0.7993(7) 0.039(2) Uani d 1 . .
    H H91A 0.355 0.3401 0.8245 0.059 Uiso calc 1 . .
    H H91B 0.1445 0.3104 0.8094 0.059 Uiso calc 1 . .
    H H91C 0.2858 0.4629 0.8406 0.059 Uiso calc 1 . .
    O OE1 0.7175(15) 0.6924(13) 0.7773(8) 0.062(3) Uani d 0.7 A 1
    H H1E1 0.6255 0.7008 0.7473 0.093 Uiso calc 0.7 A 1
    C C1E1 0.711(4) 0.698(2) 0.8858(13) 0.103(9) Uani d 0.7 A 1
    H HE1A 0.7271 0.6172 0.9035 0.124 Uiso calc 0.7 A 1
    H HE1B 0.5934 0.6975 0.9 0.124 Uiso calc 0.7 A 1
    C C2E1 0.855(4) 0.821(3) 0.954(2) 0.126(9) Uani d 0.7 A 1
    H HE1C 0.9712 0.8238 0.9361 0.189 Uiso calc 0.7 A 1
    H HE1D 0.8568 0.8222 1.0297 0.189 Uiso calc 0.7 A 1
    H HE1E 0.8339 0.9008 0.94 0.189 Uiso calc 0.7 A 1
    O OE2 0.719(4) 0.591(3) 0.7894(18) 0.062(3) Uani d 0.3 B 2
    H H1E2 0.6074 0.5492 0.7742 0.093 Uiso calc 0.3 B 2
    C C1E2 0.765(11) 0.688(4) 0.887(3) 0.103(9) Uani d 0.3 B 2
    H HE2A 0.8724 0.6864 0.9316 0.124 Uiso calc 0.3 B 2
    H HE2B 0.6656 0.6665 0.9267 0.124 Uiso calc 0.3 B 2
    C C2E2 0.803(9) 0.821(4) 0.869(5) 0.126(9) Uani d 0.3 B 2
    H HE2C 0.9333 0.8675 0.8779 0.189 Uiso calc 0.3 B 2
    H HE2D 0.7577 0.8733 0.9218 0.189 Uiso calc 0.3 B 2
    H HE2E 0.7449 0.813 0.7962 0.189 Uiso calc 0.3 B 2
loop_
    _atom_site_aniso_label
    _atom_site_aniso_U_11
    _atom_site_aniso_U_22
    _atom_site_aniso_U_33
    _atom_site_aniso_U_12
    _atom_site_aniso_U_13
    _atom_site_aniso_U_23
    Zn1 0.0152(5) 0.0202(5) 0.0324(5) 0.0073(4) 0.0046(4) 0.0096(4)
    Zn2 0.0130(5) 0.0251(5) 0.0337(5) 0.0071(4) 0.0057(4) 0.0100(4)
    O1 0.016(3) 0.024(3) 0.021(3) 0.008(2) 0.004(2) 0.003(2)
    Cl1 0.071(4) 0.065(4) 0.030(2) 0.018(3) -0.002(2) 0.003(2)
    Cl2 0.130(6) 0.073(4) 0.033(3) 0.008(4) 0.005(3) 0.020(3)
    N1 0.025(4) 0.024(4) 0.041(4) 0.006(3) 0.014(3) 0.015(3)
    N2 0.017(3) 0.024(4) 0.031(4) 0.006(3) 0.005(3) 0.007(3)
    C1 0.027(4) 0.025(4) 0.040(4) 0.014(3) 0.018(3) 0.017(3)
    C2 0.023(4) 0.021(4) 0.035(4) 0.015(3) 0.012(3) 0.012(3)
    C3 0.030(4) 0.037(4) 0.038(4) 0.016(4) 0.006(3) 0.011(3)
    C4 0.050(5) 0.058(5) 0.039(4) 0.021(4) 0.002(4) 0.009(4)
    C5 0.054(5) 0.064(5) 0.045(4) 0.021(4) 0.014(4) 0.032(4)
    C6 0.047(5) 0.046(5) 0.048(4) 0.013(4) 0.019(4) 0.026(4)
    O71 0.015(3) 0.019(3) 0.055(4) 0.004(3) 0.008(2) 0.009(3)
    O72 0.021(3) 0.017(3) 0.057(4) 0.002(3) -0.003(3) 0.010(3)
    C7 0.020(5) 0.020(4) 0.044(5) 0.002(4) 0.000(4) 0.010(4)
    C71 0.033(6) 0.028(6) 0.101(9) 0.010(5) -0.014(6) -0.019(6)
    O81 0.017(3) 0.026(3) 0.026(3) 0.008(2) 0.000(2) 0.003(2)
    O82 0.019(3) 0.030(3) 0.028(3) 0.010(3) 0.001(2) 0.004(2)
    C8 0.025(4) 0.016(3) 0.029(3) 0.012(3) 0.006(3) 0.011(3)
    C81 0.029(5) 0.043(5) 0.032(4) 0.019(4) 0.010(4) 0.010(4)
    O91 0.022(3) 0.030(3) 0.033(3) 0.012(3) 0.007(2) 0.014(2)
    O92 0.034(4) 0.048(4) 0.044(3) 0.025(3) 0.023(3) 0.023(3)
    C9 0.032(5) 0.018(4) 0.040(5) 0.015(4) 0.008(4) 0.010(4)
    C91 0.050(6) 0.041(5) 0.034(5) 0.023(5) 0.012(4) 0.012(4)
    OE1 0.057(6) 0.092(8) 0.044(5) 0.044(6) -0.001(4) 0.009(5)
    C1E1 0.103(11) 0.106(10) 0.102(9) 0.048(6) 0.009(6) 0.021(6)
    C2E1 0.135(14) 0.120(13) 0.110(13) 0.030(11) 0.007(11) 0.041(11)
    OE2 0.057(6) 0.092(8) 0.044(5) 0.044(6) -0.001(4) 0.009(5)
    C1E2 0.103(11) 0.106(10) 0.102(9) 0.048(6) 0.009(6) 0.021(6)
    C2E2 0.135(14) 0.120(13) 0.110(13) 0.030(11) 0.007(11) 0.041(11)
_geom_special_details
;
All e.s.d.'s (except the e.s.d. in the dihedral angle between two l.s. planes)
are estimated using the full covariance matrix. The cell e.s.d.'s are taken
into account individually in the estimation of e.s.d.'s in distances, angles
and torsion angles; correlations between e.s.d.'s in cell parameters are only
used when they are defined by crystal symmetry. An approximate (isotropic)
treatment of cell e.s.d.'s is used for estimating e.s.d.'s involving l.s.
planes.
;
loop_
    _geom_bond_atom_site_label_1
    _geom_bond_atom_site_label_2
    _geom_bond_site_symmetry_2
    _geom_bond_distance
    _geom_bond_publ_flag
    Zn1 O1 . 2.079(5) ?
    Zn1 O92 2_666 2.098(6) ?
    Zn1 O72 . 2.098(5) ?
    Zn1 O82 . 2.143(5) ?
    Zn1 O1 2_666 2.147(5) ?
    Zn1 N2 . 2.185(7) ?
    Zn2 O1 . 1.937(5) ?
    Zn2 O81 . 1.971(5) ?
    Zn2 O91 . 1.974(5) ?
    Zn2 O71 . 2.017(5) ?
    O1 Zn1 2_666 2.147(5) ?
    O1 H1 . 0.84(2) ?
    Cl1 C4 . 1.830(11) ?
    Cl1 Cl1 2_565 2.128(12) ?
    Cl2 C5 . 1.752(11) ?
    Cl2 Cl2 2_675 2.086(14) ?
    N1 C1 . 1.398(11) ?
    N1 H1A . 0.91(2) ?
    N1 H1B . 0.91(2) ?
    N2 C2 . 1.423(10) ?
    N2 H2A . 0.90(2) ?
    N2 H2B . 0.90(2) ?
    C1 C6 . 1.394(12) ?
    C1 C2 . 1.400(11) ?
    C2 C3 . 1.395(11) ?
    C3 C4 . 1.383(13) ?
    C3 H3 . 0.95 ?
    C4 C5 . 1.375(15) ?
    C4 H4 . 0.95 ?
    C5 C6 . 1.399(14) ?
    C5 H5 . 0.95 ?
    C6 H6 . 0.95 ?
    O71 C7 . 1.282(10) ?
    O72 C7 2_666 1.248(10) ?
    C7 O72 2_666 1.248(10) ?
    C7 C71 . 1.494(12) ?
    C71 H71A . 0.98 ?
    C71 H71B . 0.98 ?
    C71 H71C . 0.98 ?
    O81 C8 . 1.281(9) ?
    O82 C8 2_566 1.251(9) ?
    C8 O82 2_566 1.251(9) ?
    C8 C81 . 1.500(11) ?
    C81 H20A . 0.98 ?
    C81 H20B . 0.98 ?
    C81 H20C . 0.98 ?
    O91 C9 . 1.266(10) ?
    O92 C9 . 1.237(10) ?
    O92 Zn1 2_666 2.098(6) ?
    C9 C91 . 1.499(12) ?
    C91 H91A . 0.98 ?
    C91 H91B . 0.98 ?
    C91 H91C . 0.98 ?
    OE1 C1E1 . 1.398(15) ?
    OE1 H1E1 . 0.84 ?
    C1E1 C2E1 . 1.474(17) ?
    C1E1 HE1A . 0.99 ?
    C1E1 HE1B . 0.99 ?
    C2E1 HE1C . 0.98 ?
    C2E1 HE1D . 0.98 ?
    C2E1 HE1E . 0.98 ?
    OE2 C1E2 . 1.39(2) ?
    OE2 H1E2 . 0.84 ?
    C1E2 C2E2 . 1.45(3) ?
    C1E2 HE2A . 0.99 ?
    C1E2 HE2B . 0.99 ?
    C2E2 HE2C . 0.98 ?
    C2E2 HE2D . 0.98 ?
    C2E2 HE2E . 0.98 ?
loop_
    _geom_angle_atom_site_label_1
    _geom_angle_atom_site_label_2
    _geom_angle_atom_site_label_3
    _geom_angle_site_symmetry_1
    _geom_angle_site_symmetry_3
    _geom_angle
    _geom_angle_publ_flag
    O1 Zn1 O92 . 2_666 88.2(2) ?
    O1 Zn1 O72 . . 173.5(2) ?
    O92 Zn1 O72 2_666 . 94.2(3) ?
    O1 Zn1 O82 . . 93.6(2) ?
    O92 Zn1 O82 2_666 . 177.4(2) ?
    O72 Zn1 O82 . . 84.2(2) ?
    O1 Zn1 O1 . 2_666 82.3(2) ?
    O92 Zn1 O1 2_666 2_666 91.3(2) ?
    O72 Zn1 O1 . 2_666 91.6(2) ?
    O82 Zn1 O1 . 2_666 90.8(2) ?
    O1 Zn1 N2 . . 99.1(2) ?
    O92 Zn1 N2 2_666 . 86.4(2) ?
    O72 Zn1 N2 . . 87.1(2) ?
    O82 Zn1 N2 . . 91.5(2) ?
    O1 Zn1 N2 2_666 . 177.3(2) ?
    O1 Zn2 O81 . . 130.8(2) ?
    O1 Zn2 O91 . . 117.1(2) ?
    O81 Zn2 O91 . . 101.1(2) ?
    O1 Zn2 O71 . . 103.6(2) ?
    O81 Zn2 O71 . . 94.7(2) ?
    O91 Zn2 O71 . . 104.5(2) ?
    Zn2 O1 Zn1 . . 127.8(2) ?
    Zn2 O1 Zn1 . 2_666 101.7(2) ?
    Zn1 O1 Zn1 . 2_666 97.7(2) ?
    Zn2 O1 H1 . . 105.(6) ?
    Zn1 O1 H1 . . 117.(6) ?
    Zn1 O1 H1 2_666 . 103.(6) ?
    C4 Cl1 Cl1 . 2_565 144.8(6) ?
    C5 Cl2 Cl2 . 2_675 136.3(6) ?
    C1 N1 H1A . . 115.(5) ?
    C1 N1 H1B . . 125.(5) ?
    H1A N1 H1B . . 102.(4) ?
    C2 N2 Zn1 . . 122.9(5) ?
    C2 N2 H2A . . 102.(5) ?
    Zn1 N2 H2A . . 115.(6) ?
    C2 N2 H2B . . 121.(6) ?
    Zn1 N2 H2B . . 92.(5) ?
    H2A N2 H2B . . 102.(4) ?
    C6 C1 N1 . . 120.2(8) ?
    C6 C1 C2 . . 119.1(8) ?
    N1 C1 C2 . . 120.6(7) ?
    C3 C2 C1 . . 120.0(8) ?
    C3 C2 N2 . . 119.5(7) ?
    C1 C2 N2 . . 120.5(7) ?
    C4 C3 C2 . . 120.6(9) ?
    C4 C3 H3 . . 119.7 ?
    C2 C3 H3 . . 119.7 ?
    C5 C4 C3 . . 119.7(9) ?
    C5 C4 Cl1 . . 126.1(8) ?
    C3 C4 Cl1 . . 114.0(8) ?
    C5 C4 H4 . . 120.2 ?
    C3 C4 H4 . . 120.2 ?
    C4 C5 C6 . . 120.8(9) ?
    C4 C5 Cl2 . . 127.8(9) ?
    C6 C5 Cl2 . . 111.2(8) ?
    C4 C5 H5 . . 119.6 ?
    C6 C5 H5 . . 119.6 ?
    C1 C6 C5 . . 119.9(9) ?
    C1 C6 H6 . . 120.1 ?
    C5 C6 H6 . . 120.1 ?
    C7 O71 Zn2 . . 121.6(5) ?
    C7 O72 Zn1 2_666 . 138.8(6) ?
    O72 C7 O71 2_666 . 124.4(8) ?
    O72 C7 C71 2_666 . 117.7(8) ?
    O71 C7 C71 . . 117.8(7) ?
    C7 C71 H71A . . 109.5 ?
    C7 C71 H71B . . 109.5 ?
    H71A C71 H71B . . 109.5 ?
    C7 C71 H71C . . 109.5 ?
    H71A C71 H71C . . 109.5 ?
    H71B C71 H71C . . 109.5 ?
    C8 O81 Zn2 . . 132.6(5) ?
    C8 O82 Zn1 2_566 . 123.4(5) ?
    O82 C8 O81 2_566 . 121.4(7) ?
    O82 C8 C81 2_566 . 120.2(7) ?
    O81 C8 C81 . . 118.4(7) ?
    C8 C81 H20A . . 109.5 ?
    C8 C81 H20B . . 109.5 ?
    H20A C81 H20B . . 109.5 ?
    C8 C81 H20C . . 109.5 ?
    H20A C81 H20C . . 109.5 ?
    H20B C81 H20C . . 109.5 ?
    C9 O91 Zn2 . . 117.2(5) ?
    C9 O92 Zn1 . 2_666 143.2(6) ?
    O92 C9 O91 . . 125.6(8) ?
    O92 C9 C91 . . 117.3(8) ?
    O91 C9 C91 . . 117.1(8) ?
    C9 C91 H91A . . 109.5 ?
    C9 C91 H91B . . 109.5 ?
    H91A C91 H91B . . 109.5 ?
    C9 C91 H91C . . 109.5 ?
    H91A C91 H91C . . 109.5 ?
    H91B C91 H91C . . 109.5 ?
    C1E1 OE1 H1E1 . . 109.5 ?
    OE1 C1E1 C2E1 . . 109.4(18) ?
    OE1 C1E1 HE1A . . 109.8 ?
    C2E1 C1E1 HE1A . . 109.8 ?
    OE1 C1E1 HE1B . . 109.8 ?
    C2E1 C1E1 HE1B . . 109.8 ?
    HE1A C1E1 HE1B . . 108.2 ?
    C1E1 C2E1 HE1C . . 109.5 ?
    C1E1 C2E1 HE1D . . 109.5 ?
    HE1C C2E1 HE1D . . 109.5 ?
    C1E1 C2E1 HE1E . . 109.5 ?
    HE1C C2E1 HE1E . . 109.5 ?
    HE1D C2E1 HE1E . . 109.5 ?
    C1E2 OE2 H1E2 . . 109.5 ?
    OE2 C1E2 C2E2 . . 111.(3) ?
    OE2 C1E2 HE2A . . 109.5 ?
    C2E2 C1E2 HE2A . . 109.5 ?
    OE2 C1E2 HE2B . . 109.5 ?
    C2E2 C1E2 HE2B . . 109.5 ?
    HE2A C1E2 HE2B . . 108.1 ?
    C1E2 C2E2 HE2C . . 109.5 ?
    C1E2 C2E2 HE2D . . 109.5 ?
    HE2C C2E2 HE2D . . 109.5 ?
    C1E2 C2E2 HE2E . . 109.5 ?
    HE2C C2E2 HE2E . . 109.5 ?
    HE2D C2E2 HE2E . . 109.5 ?
loop_
    _geom_hbond_atom_site_label_D
    _geom_hbond_atom_site_label_H
    _geom_hbond_atom_site_label_A
    _geom_hbond_site_symmetry_A
    _geom_hbond_distance_DH
    _geom_hbond_distance_HA
    _geom_hbond_distance_DA
    _geom_hbond_angle_DHA
    _geom_hbond_publ_flag
    O1 H1 OE1 2_666 0.84(2) 1.99(3) 2.807(11) 166(8) y
    O1 H1 OE2 2_666 0.84(2) 2.03(4) 2.83(2) 160(8) y
    N2 H2A O81 2_566 0.90(2) 2.38(7) 2.914(9) 118(6) y
    N2 H2B N1 2_676 0.91(6) 2.32(5) 3.128(10) 148(7) y
    N1 H1A O71 1_665 0.91(7) 2.19(3) 3.082(9) 169(6) y
    N1 H1B O72 . 0.91(6) 2.14(7) 3.013(9) 160(7) ?
    OE1 H1E1 O82 . 0.84 1.97 2.780(11) 163 y
    OE2 H1E2 O92 . 0.84 2.32 3.02(3) 140 y
_shelx_hkl_file
;
  -1   0   0   85.91    4.70
  -1   0   0   81.47    2.36
   1   0   0   71.05    2.32
  -2   0   0   28.48    3.92
  -2   0   0   29.75    1.41
   2   0   0   31.98    1.40
   2   0   0   28.02    3.05
  -3   0   0   64.88    2.77
  -3   0   0   79.42    7.57
   3   0   0   82.00    5.60
   3   0   0   71.66    2.70
  -4   0   0    6.78    1.09
  -4   0   0    3.85    3.56
   4   0   0    6.40    2.29
  -5   0   0  279.22    8.98
  -5   0   0  231.90   19.52
   5   0   0  297.23   15.17
  -6   0   0    6.75    1.40
  -6   0   0    3.63    5.54
  -7   0   0    0.38    6.03
  -7   0   0   18.50    2.42
  -8   0   0   80.58    4.90
  -8   1   0   79.43    4.60
  -7   1   0    7.84    1.58
  -7   1   0    0.76    4.68
   6  -1   0   36.15    4.59
  -6   1   0   31.61    2.41
   5  -1   0  236.23   12.51
  -5   1   0  224.94    7.43
   4  -1   0  107.25    7.05
   4  -1   0  113.80    3.72
  -4   1   0  108.49    3.89
   3  -1   0  177.21    9.67
   3  -1   0  181.50    5.22
  -3   1   0  172.99    5.31
   2  -1   0  176.03   10.45
   2  -1   0  212.47    5.47
  -2   1   0  194.95    5.48
   1  -1   0    2.49    0.41
  -1   1   0    4.20    0.55
   0  -1   0   -0.60    0.16
   0  -1   0   -0.20    0.32
   0   1   0   -0.47    0.15
   0   1   0   -0.36    0.34
  -1  -1   0   99.47    3.27
  -1  -1   0  103.61    6.14
   1   1   0  108.23    5.98
   1   1   0   98.97    3.22
  -2  -1   0   39.36    1.94
  -2  -1   0   43.94    4.64
   2   1   0   43.35    1.93
   2   1   0   42.35    4.06
  -3  -1   0   13.66    1.43
  -3  -1   0   18.52    4.42
   3   1   0   16.31    3.15
   3   1   0   13.01    1.30
  -4  -1   0   11.39    4.66
  -4  -1   0   14.41    1.66
   4   1   0   14.82    3.47
  -5  -1   0   47.38    2.98
  -5  -1   0   42.75    8.89
  -6  -1   0   85.19    4.43
  -6  -1   0   66.69   12.53
  -7  -1   0    4.97    1.70
  -7  -1   0   10.79    7.76
  -8  -1   0    2.81    1.67
  -8   2   0   24.01    2.58
  -7   2   0   13.00    1.80
   6  -2   0   40.16    4.18
   6  -2   0   37.90    3.34
  -6   2   0   33.96    2.29
   5  -2   0   10.00    0.92
   5  -2   0   13.02    1.92
   5  -2   0   10.22    2.35
  -5   2   0    9.66    1.15
   4  -2   0   76.20    4.73
   4  -2   0   85.53    6.39
   4  -2   0   88.62    2.80
  -4   2   0   89.28    3.02
   3  -2   0  120.72    3.50
   3  -2   0  128.02    5.90
  -3   2   0  117.69    3.59
   2  -2   0   87.12    4.43
  -2   2   0   92.65    4.54
   1  -2   0   10.87    0.70
   1  -2   0   12.43    1.60
  -1   2   0   10.72    0.68
  -1   2   0   11.67    1.47
   0  -2   0  217.16   10.99
   0  -2   0  221.33    6.46
   0   2   0  221.13   10.89
   0   2   0  226.83    6.41
  -1  -2   0  300.11   15.20
  -2  -2   0    2.46    2.14
  -2  -2   0    3.07    0.82
   2   2   0    7.09    2.36
   2   2   0    4.32    0.88
  -3  -2   0  121.90    4.89
  -3  -2   0  126.78   10.46
   3   2   0  149.37    9.41
  -4  -2   0    3.05    3.33
  -4  -2   0   -0.67    0.77
  -5  -2   0    1.95    1.24
  -5  -2   0    1.28    3.84
  -6  -2   0   10.30    2.06
  -6  -2   0    6.92    5.95
  -7  -2   0    6.89    2.00
  -7  -2   0    2.41    7.01
  -8  -2   0   66.54    5.11
  -7   3   0   87.68    3.87
   6  -3   0   41.66    1.86
  -6   3   0   40.61    2.22
   5  -3   0  171.95    5.02
   5  -3   0  170.83    8.04
   5  -3   0  162.63   10.12
  -5   3   0  172.55    5.30
   4  -3   0   19.10    0.86
   4  -3   0    6.65    3.04
   4  -3   0   17.73    1.63
  -4   3   0   18.08    1.00
   3  -3   0  100.67    5.20
  -3   3   0   95.72    5.32
   2  -3   0   -0.01    0.82
  -2   3   0    2.43    0.91
  -2   3   0    1.82    0.32
   1  -3   0   98.99    6.18
   1  -3   0  104.79    3.41
  -1   3   0  100.25    5.99
  -1   3   0  108.77    3.31
   0  -3   0  917.95   42.38
   0  -3   0  940.16   26.08
   0   3   0  995.26   25.99
   0   3   0 1000.00   42.23
  -1  -3   0  230.76   13.05
  -1  -3   0  210.96    7.06
   1   3   0  232.81    7.03
   1   3   0  228.16   12.46
  -2  -3   0   61.08    6.76
  -2  -3   0   66.33    3.14
  -3  -3   0  226.66   15.57
  -3  -3   0  230.32    7.90
  -4  -3   0    5.69    3.80
  -4  -3   0    4.32    1.35
  -5  -3   0   84.75    4.68
  -5  -3   0   95.24   12.10
  -6  -3   0    0.26    5.16
  -6  -3   0   -0.22    1.20
  -7  -3   0    7.60    7.33
  -7  -3   0   11.04    2.55
   6  -4   0    0.32    0.48
  -6   4   0    1.75    0.68
   5  -4   0  222.88   10.45
  -4   4   0   29.20    2.82
   3  -4   0  687.49   29.93
  -3   4   0  673.29   29.52
   2  -4   0  119.76    7.20
  -2   4   0  121.99    3.61
  -2   4   0  110.54    3.64
  -2   4   0  120.59    6.81
   1  -4   0   46.06    4.40
   1  -4   0   42.21    2.10
  -1   4   0   44.17    1.93
  -1   4   0   44.18    4.06
   0  -4   0  879.29   40.81
   0  -4   0  886.00   24.71
   0   4   0  936.09   24.55
   0   4   0  883.85   40.16
  -1  -4   0    1.00    2.08
  -1  -4   0   -0.28    0.83
  -2  -4   0  144.69   11.60
  -2  -4   0  152.33    5.77
  -3  -4   0   65.37    3.74
  -3  -4   0   68.34    9.81
  -4  -4   0    2.99    1.39
  -4  -4   0   -0.03    3.60
  -5  -4   0  118.97   14.46
  -5  -4   0  142.59    6.58
  -6  -4   0   16.95    2.89
  -6  -4   0   19.29    8.42
  -7  -4   0   12.05    9.37
  -7  -4   0    1.25    1.87
   6  -5   0   20.85    2.38
   6  -5   0   11.30    4.23
   5  -5   0   58.02    4.24
  -5   5   0   57.46    4.13
   4  -5   0  218.71   11.30
  -4   5   0  214.43   10.91
   3  -5   0   43.45    4.13
  -3   5   0   39.69    1.46
  -3   5   0   38.59    3.47
  -3   5   0   40.80    1.47
   2  -5   0   18.88    3.22
  -2   5   0   24.85    1.37
  -2   5   0   25.26    3.14
   1  -5   0    0.85    0.77
   1  -5   0   -0.90    1.35
  -1   5   0   -0.01    0.59
   0  -5   0   54.95    6.12
   0  -5   0   60.48    3.01
  -1  -5   0  252.30    8.54
  -1  -5   0  254.49   16.21
  -2  -5   0   52.47    3.27
  -2  -5   0   59.78    7.86
  -3  -5   0   61.68    3.86
  -3  -5   0   64.77   10.51
  -4  -5   0    2.57    1.43
  -4  -5   0    2.18    3.95
  -5  -5   0   -0.70    1.21
  -5  -5   0    2.01    4.54
  -6  -5   0   28.12   10.43
  -6  -5   0   32.77    4.06
   6  -6   0   15.88    2.63
   5  -6   0    3.89    1.85
  -5   6   0    2.07    1.72
   4  -6   0   38.54    4.32
  -4   6   0   41.64    3.80
   3  -6   0   76.90    6.52
  -3   6   0   78.58    2.74
   2  -6   0   75.00    3.37
   2  -6   0   72.12    6.73
  -2   6   0   83.33    3.08
   1  -6   0    2.11    1.06
   1  -6   0    2.63    2.27
   0  -6   0  115.61    4.96
   0  -6   0  123.49   10.22
  -1  -6   0   59.54    7.82
  -1  -6   0   54.53    3.38
  -2  -6   0   -0.04    3.11
  -2  -6   0    1.73    1.33
  -3  -6   0   43.28    3.53
  -3  -6   0   63.66   11.49
  -4  -6   0   16.75    7.35
  -4  -6   0   24.49    3.30
  -5  -6   0   34.03    4.11
  -5  -6   0   37.05   10.74
  -6  -6   0    9.75    7.87
  -6  -6   0   12.44    3.00
   6  -7   0   -0.32    1.86
   5  -7   0   53.22    5.54
   4  -7   0    2.29    2.02
  -4   7   0    2.87    0.48
  -4   7   0    2.47    0.47
   3  -7   0   81.29    7.69
  -3   7   0   82.15    3.25
  -3   7   0   87.80    3.15
   2  -7   0  222.24    7.73
   2  -7   0  240.29   14.94
   1  -7   0    5.03    3.18
   1  -7   0    6.91    1.46
   0  -7   0  180.82   14.05
   0  -7   0  180.97    7.06
  -1  -7   0   12.58    2.06
  -1  -7   0   10.38    4.70
  -2  -7   0   25.73    7.36
  -2  -7   0   19.68    2.71
  -3  -7   0   86.59   14.18
  -3  -7   0   87.86    5.28
  -4  -7   0    2.96    5.05
  -4  -7   0    4.37    1.97
  -5  -7   0   42.47    4.78
  -5  -7   0   50.45   13.16
   6  -8   0    5.81    2.96
   5  -8   0  106.22    8.89
   4  -8   0   28.74    5.31
  -4   8   0   29.61    1.65
  -4   8   0   32.60    1.64
   3  -8   0  104.19    9.65
  -3   8   0  108.42    4.22
   2  -8   0    2.25    1.26
   2  -8   0    1.80    2.67
   1  -8   0   -1.11    1.20
   1  -8   0   -0.74    2.70
   0  -8   0   59.65    4.01
   0  -8   0   71.82   10.31
  -1  -8   0   28.46    3.18
  -1  -8   0   25.63    7.32
  -2  -8   0   33.19    9.00
  -2  -8   0   36.50    3.91
  -3  -8   0    0.97    1.63
  -3  -8   0    4.44    5.85
  -4  -8   0   24.02    9.62
  -4  -8   0   12.99    2.80
   6  -9   0    1.21    3.08
   5  -9   0    0.69    2.97
   4  -9   0    9.20    4.13
  -4   9   0   11.97    1.26
   3  -9   0   20.88    5.64
  -3   9   0   15.77    1.81
   2  -9   0   31.50    7.01
   1  -9   0    3.21    1.59
   1  -9   0    4.71    3.98
   0  -9   0    2.20    1.55
   0  -9   0   -0.94    3.26
  -1  -9   0  121.81   14.59
  -1  -9   0  119.42    6.41
  -2  -9   0    1.16    1.54
  -2  -9   0    8.85    6.74
  -3  -9   0   27.25    3.90
  -3  -9   0   24.85    9.98
   6 -10   0    4.59    3.93
   5 -10   0   14.20    4.92
   4 -10   0   34.79    7.24
   3 -10   0    3.59    3.96
  -3  10   0    3.58    1.35
   2 -10   0   41.06    8.70
  -2  10   0   41.30    3.34
   1 -10   0    7.85    5.12
   1 -10   0    1.48    1.71
   0 -10   0   31.75    3.65
   0 -10   0   32.28    8.86
  -1 -10   0   48.82    4.82
  -1 -10   0   41.09   11.16
  -2 -10   0    5.63    2.52
  -2 -10   0   10.56    8.11
   6 -11   0    2.53    4.44
   5 -11   0   78.34   11.35
   4 -11   0    4.24    4.38
   3 -11   0    7.27    5.44
  -3  11   0    5.53    1.65
   2 -11   0   18.56    7.08
  -2  11   0   19.77    2.77
   1 -11   0    0.56    4.89
   0 -11   0   48.78   12.44
   0 -11   0   52.04    5.02
  -1 -11   0   -0.12    1.95
  -1 -11   0    1.44    6.01
   5 -12   0    7.00    5.85
   4 -12   0    9.14    6.17
   3 -12   0   20.93    7.59
   2 -12   0    0.20    4.77
  -2  12   0    3.43    1.97
   1 -12   0    0.66    5.45
  -1  12   0    2.91    2.11
  -1  12  -1    6.19    2.12
   1 -12   1    5.56    6.86
  -2  12  -1    0.38    1.56
   2 -12   1    1.34    5.04
   3 -12   1   19.34    8.09
   4 -12   1   17.63    7.93
   5 -12   1    7.99    6.62
  -1 -11   1   -1.89    5.60
   0  11  -1   62.58    4.92
   0 -11   1   69.22   14.20
  -1  11  -1    0.11    1.48
   1 -11   1    3.46    4.56
  -2  11  -1   23.50    2.79
   2 -11   1   21.89    8.02
  -3  11  -1    0.23    1.27
   3 -11   1    1.51    4.53
   4 -11   1    2.45    4.28
   5 -11   1   56.90   10.10
  -2 -10   1    9.35    7.65
  -2 -10   1   11.20    2.82
  -1 -10   1   43.85    4.45
  -1 -10   1   37.17   10.16
   0 -10   1   78.05   13.95
  -1  10  -1   12.27    2.24
   1 -10   1   22.71    7.47
  -2  10  -1   20.58    2.42
   2 -10   1   19.25    6.64
  -3  10  -1   -1.22    0.96
   3 -10   1    3.53    4.00
  -4  10  -1   55.45    2.77
   4 -10   1   58.51    9.52
   5 -10   1   37.28    7.58
   6 -10   1    3.38    4.75
  -3  -9   1   14.14    8.61
  -3  -9   1   18.63    3.36
  -2  -9   1    1.78    1.63
  -2  -9   1    5.81    6.32
  -1  -9   1   80.06   13.76
  -1  -9   1   61.73    4.68
   0  -9   1    8.27    2.14
   0  -9   1    8.97    5.64
   1  -9   1    3.57    3.99
  -2   9  -1   14.31    1.95
   2  -9   1   12.56    5.26
  -3   9  -1   28.38    2.07
   3  -9   1   26.01    6.17
  -4   9  -1   19.17    1.52
   4  -9   1   16.41    5.01
   5  -9   1    0.06    2.96
   6  -9   1    5.00    3.80
  -4  -8   1   19.76    3.47
  -4  -8   1   18.84    9.22
  -3  -8   1    5.04    2.05
  -3  -8   1    5.05    5.97
  -2  -8   1   12.66    6.56
  -2  -8   1    3.71    1.79
  -1  -8   1   33.88    8.61
  -1  -8   1   34.14    3.52
   0  -8   1   68.87    4.29
   0  -8   1   65.09   10.33
   1  -8   1   -2.81    2.60
  -2   8  -1    7.07    1.38
   2  -8   1    2.97    3.18
  -3   8  -1   58.77    2.75
   3  -8   1   59.97    7.30
  -4   8  -1   37.72    1.95
  -4   8  -1   38.38    1.75
   4  -8   1   32.10    5.70
   5  -8   1  100.01    8.67
   6  -8   1   -0.48    2.83
  -5  -7   1   17.20    3.36
  -5  -7   1   23.65   10.45
  -4  -7   1    1.42    1.82
  -4  -7   1    4.13    6.02
  -3  -7   1  118.19    6.19
  -3  -7   1  107.01   14.34
  -2  -7   1    1.85    4.20
  -2  -7   1    5.25    1.73
  -1  -7   1    2.75    3.36
  -1  -7   1    2.71    1.29
   0  -7   1  303.24   19.67
   0  -7   1  281.39   10.08
   1  -7   1   32.68    6.01
  -2   7  -1  191.79    6.57
   2  -7   1  200.69   13.49
  -3   7  -1    5.68    1.01
  -3   7  -1    8.85    1.00
   3  -7   1    5.98    2.82
  -4   7  -1    2.77    0.62
  -4   7  -1    3.65    0.55
   4  -7   1    1.25    2.24
  -5   7  -1  132.73    7.88
   5  -7   1  126.29    9.03
   6  -7   1   -0.90    2.32
  -6  -6   1   17.68   10.30
  -6  -6   1   15.88    3.26
  -5  -6   1   26.38    9.63
  -5  -6   1   40.98    4.40
  -4  -6   1    5.13    5.41
  -4  -6   1    1.52    1.52
  -3  -6   1   73.64    4.67
  -3  -6   1   94.08   12.43
  -2  -6   1   -0.34    3.55
  -2  -6   1    1.91    1.31
  -1  -6   1   35.44    2.84
  -1  -6   1   26.60    6.42
   0  -6   1  313.49   10.35
   0  -6   1  312.08   19.29
   1  -6   1   32.41    5.56
  -2   6  -1  198.80    6.42
  -2   6  -1  211.59    6.52
   2  -6   1  194.18   12.61
  -3   6  -1   60.46    2.24
  -3   6  -1   57.63    4.81
  -3   6  -1   58.36    2.45
   3  -6   1   60.03    5.81
  -4   6  -1   50.73    4.02
   4  -6   1   50.81    5.00
  -5   6  -1    2.75    1.44
   5  -6   1    1.74    1.88
  -6  -5   1   14.16    8.48
  -6  -5   1   26.45    3.63
  -5  -5   1   -0.65    4.28
  -5  -5   1    0.30    1.24
  -4  -5   1    2.29    1.45
  -4  -5   1    2.49    3.94
  -3  -5   1   40.97    8.57
  -3  -5   1   37.76    3.17
  -2  -5   1   65.99    9.86
  -2  -5   1   55.66    3.40
  -1  -5   1   93.81    9.48
  -1  -5   1   90.57    4.26
   0  -5   1  163.14   11.91
   0  -5   1  185.20    6.42
  -1   5  -1   23.12    1.71
   1  -5   1   17.91    3.73
  -2   5  -1    4.82    1.72
  -2   5  -1    4.88    0.87
  -2   5  -1    6.29    0.77
   2  -5   1    4.42    2.15
  -3   5  -1   22.88    1.29
  -3   5  -1   20.32    0.99
  -3   5  -1   19.29    2.46
   3  -5   1   19.23    3.07
  -4   5  -1   40.95    3.06
   4  -5   1   34.58    3.56
  -7  -4   1    6.02    2.24
  -7  -4   1    7.83    8.70
  -6  -4   1   13.76    7.89
  -6  -4   1    7.60    2.10
  -5  -4   1   49.97   11.56
  -5  -4   1   57.96    4.05
  -4  -4   1   17.06    6.84
  -4  -4   1   21.64    2.59
  -3  -4   1   94.56   10.75
  -3  -4   1   85.52    4.39
  -2  -4   1   50.94    3.11
  -2  -4   1   66.02    8.10
  -1  -4   1   20.99    4.96
  -1  -4   1   21.58    2.02
   0   4  -1  301.07   15.58
   0   4  -1  301.78    8.87
   0  -4   1  276.57   16.08
   0  -4   1  281.10    9.00
  -1   4  -1    4.12    1.79
  -1   4  -1    5.22    0.84
  -1   4  -1    2.64    0.64
   1  -4   1    5.16    2.12
  -2   4  -1   40.73    3.41
  -2   4  -1   38.73    1.54
  -2   4  -1   39.20    1.77
   2  -4   1   37.33    3.79
  -3   4  -1  269.84    8.30
  -3   4  -1  312.02   13.68
   3  -4   1  317.92    8.31
   3  -4   1  308.00   14.31
  -4   4  -1   14.37    1.54
  -5   4  -1  201.87    5.85
   5  -4   1  201.12    5.95
  -6   4  -1    2.90    0.73
   6  -4   1    5.05    0.90
  -7  -3   1   14.68    9.37
  -7  -3   1   14.93    2.78
  -6  -3   1    8.52    6.51
  -6  -3   1    8.73    2.07
  -5  -3   1   60.15   11.41
  -5  -3   1   64.01    4.04
  -4  -3   1   11.41    1.80
  -4  -3   1   16.40    5.88
  -3  -3   1  487.99   27.75
  -3  -3   1  486.55   14.78
  -2  -3   1  142.18   11.10
  -2  -3   1  132.58    5.14
   1   3  -1  101.93    3.72
   1   3  -1   94.45    7.30
  -1  -3   1   95.29    7.96
  -1  -3   1   92.40    3.81
   0   3  -1  680.97   18.40
   0   3  -1  694.27   30.44
   0  -3   1  630.59   18.48
   0  -3   1  666.68   30.98
  -1   3  -1   28.49    1.55
  -1   3  -1   37.09    3.21
  -1   3  -1   28.30    1.35
   1  -3   1   32.24    3.43
  -2   3  -1  582.10   24.57
  -2   3  -1  576.83   15.20
   2  -3   1  559.07   15.24
   2  -3   1  561.73   25.00
  -3   3  -1  111.88    3.29
   3  -3   1  114.88    3.36
  -4   3  -1   34.06    1.46
   4  -3   1   35.23    1.56
  -5   3  -1   98.07    3.43
   5  -3   1   99.76    3.34
  -6   3  -1   37.85    2.19
   6  -3   1   44.07    2.02
  -7   3  -1   72.22    3.45
  -8  -2   1   95.84    6.01
  -7  -2   1   10.44    2.20
  -7  -2   1    3.10    7.41
  -6  -2   1   12.89    7.34
  -6  -2   1   19.66    2.64
  -5  -2   1    3.32    1.30
  -5  -2   1    1.40    4.15
  -4  -2   1    3.71    1.21
  -4  -2   1    1.37    3.39
   3   2  -1  142.17   10.36
  -3  -2   1  108.59   10.64
  -3  -2   1  122.46    4.82
   2   2  -1   10.50    3.22
   2   2  -1    8.57    1.17
  -2  -2   1    9.76    1.31
  -2  -2   1    7.75    3.21
   1   2  -1   57.06    5.15
   1   2  -1   50.45    2.25
  -1  -2   1   48.38    2.32
  -1  -2   1   55.84    5.66
   0   2  -1    0.77    0.53
   0   2  -1    4.06    1.66
   0  -2   1   -0.78    1.36
  -1   2  -1  196.82    9.34
  -1   2  -1  198.11    5.49
   1  -2   1  194.82    9.70
   1  -2   1  201.01    5.53
  -2   2  -1   91.20    2.60
   2  -2   1   83.14    2.67
  -3   2  -1   94.63    2.99
   3  -2   1   96.35    2.98
  -4   2  -1   69.21    2.56
   4  -2   1   66.52    2.43
  -6   2  -1   35.83    2.29
  -7   2  -1   19.27    2.10
  -8   2  -1   29.60    2.89
  -8  -1   1    3.57    1.72
  -7  -1   1   11.20    8.35
  -7  -1   1   12.36    2.30
  -6  -1   1   26.72    2.70
  -6  -1   1   14.95    7.79
  -5  -1   1    8.64    1.55
  -5  -1   1   10.51    5.92
   4   1  -1    3.16    2.69
  -4  -1   1    4.18    4.21
  -4  -1   1    1.62    0.90
   3   1  -1    1.55    0.74
   3   1  -1    1.76    2.39
  -3  -1   1    1.91    0.80
  -3  -1   1    2.46    3.42
   2   1  -1  341.57   17.47
   2   1  -1  339.41    9.53
  -2  -1   1  279.84   17.79
  -2  -1   1  340.22    9.66
   1   1  -1  148.12    4.55
   1   1  -1  163.42    9.42
  -1  -1   1  138.25    4.58
   0   1  -1   -0.40    0.97
  -1   1  -1   83.71    2.38
   1  -1   1   72.41    2.38
  -2   1  -1   13.58    0.80
   2  -1   1   13.16    0.75
  -3   1  -1  510.56   14.03
  -3   1  -1  492.87   23.88
   3  -1   1  514.51   13.94
   3  -1   1  514.32   21.84
  -4   1  -1   18.04    1.37
  -4   1  -1   14.99    4.25
   4  -1   1   18.75    1.26
   4  -1   1   19.49    2.26
  -5   1  -1  172.35    6.12
   5  -1   1  192.24    9.61
  -6   1  -1   33.99    2.45
  -6   1  -1   16.46    5.89
   6  -1   1   40.14    3.92
  -7   1  -1    1.44    1.08
  -8   1  -1   21.93    2.69
  -8   0   1   47.82    4.24
  -7   0   1   13.86    7.51
  -6   0   1    6.84    6.25
  -6   0   1    8.55    1.58
   5   0  -1  216.37   13.19
  -5   0   1  189.11    6.98
   4   0  -1  114.91    8.92
   4   0  -1  115.03    4.09
  -4   0   1   87.62   12.40
  -4   0   1  114.14    4.34
   3   0  -1   13.99    1.17
   3   0  -1   13.51    3.72
  -3   0   1   10.87    1.18
  -3   0   1   13.10    5.23
   2   0  -1  211.76   13.07
   2   0  -1  204.22    6.03
  -2   0   1  200.74    6.10
   1   0  -1   19.24    3.97
   1   0  -1   28.73    1.06
  -1   0   1   27.69    1.10
   0   0  -1   -0.59    0.19
   0   0  -1   -0.60    0.09
   0   0   1   -0.72    0.11
   0   0   1   -0.66    0.18
  -1   0  -1   -0.06    0.53
  -1   0  -1   -0.57    0.24
   1   0   1   -0.22    0.26
   1   0   1   -0.43    0.42
  -2   0  -1  211.81    6.00
  -2   0  -1  202.22    9.97
   2   0   1  193.40    9.46
   2   0   1  202.54    5.92
  -3   0  -1   74.63    6.07
  -3   0  -1   77.80    2.99
   3   0   1   80.12    4.98
   3   0   1   76.56    2.87
  -4   0  -1   14.55    3.96
  -4   0  -1   14.24    1.46
   4   0   1   12.75    2.43
  -5   0  -1  201.50    6.93
  -5   0  -1  173.65   14.87
   5   0   1  203.49   11.06
  -6   0  -1    2.68    1.13
  -6   0  -1    6.33    5.72
  -7   0  -1   22.77    2.60
  -8   0  -1   63.59    4.33
  -8   1   1  137.83    6.26
  -7   1   1   26.46    2.61
   6  -1  -1   60.12    6.61
  -6   1   1   59.25    3.26
   5  -1  -1  150.18   10.52
   5  -1  -1  146.31    4.89
  -5   1   1  144.62    5.31
   4  -1  -1   58.67    7.02
   4  -1  -1   67.24    2.60
  -4   1   1   71.22    2.92
   3  -1  -1  269.03   17.82
   3  -1  -1  330.57    8.81
  -3   1   1  323.68    9.01
   2  -1  -1   67.52    3.88
   2  -1  -1   62.58    2.07
   2  -1  -1   66.75    2.11
   1  -1  -1  217.11    9.84
  -1   1   1  214.82    5.80
  -1   1   1  215.34    9.88
   0  -1  -1  307.89    8.42
   0  -1  -1  308.51   13.73
   0   1   1  317.76    8.43
   0   1   1  305.59   13.70
  -1  -1  -1  110.65    3.56
  -1  -1  -1  115.03    6.23
   1   1   1  113.28    3.52
   1   1   1  109.14    5.98
  -2  -1  -1  187.85    5.76
  -2  -1  -1  179.93   10.02
   2   1   1  176.67    9.48
   2   1   1  187.38    5.66
  -3  -1  -1    5.73    2.35
  -3  -1  -1    3.37    0.83
   3   1   1    3.22    1.56
  -4  -1  -1    2.47    2.81
  -4  -1  -1    2.58    0.92
   4   1   1    3.30    1.92
  -5  -1  -1   21.81    6.16
  -5  -1  -1   23.26    2.29
  -6  -1  -1   55.80   10.54
  -6  -1  -1   63.08    3.80
  -7  -1  -1    9.10    7.12
  -7  -1  -1   13.09    2.37
  -8  -1  -1    6.63    2.11
   7  -2  -1   18.30    3.11
  -7   2   1   17.43    2.00
   6  -2  -1   19.69    1.44
   6  -2  -1   18.76    2.93
   6  -2  -1   17.58    4.25
  -6   2   1   20.85    1.97
   5  -2  -1    6.07    1.64
   5  -2  -1    4.47    0.69
   5  -2  -1    5.27    3.65
   4  -2  -1   13.96    4.66
   4  -2  -1   16.95    0.93
  -4   2   1   13.77    1.16
   3  -2  -1   73.42    4.48
   3  -2  -1   70.88    2.15
   3  -2  -1   69.64    2.20
   2  -2  -1  954.10   39.38
  -2   2   1  901.82   39.50
   1  -2  -1   98.03    5.46
   1  -2  -1  100.75    2.96
  -1   2   1  100.43    5.41
  -1   2   1  104.89    2.94
   0  -2  -1   30.19    1.42
   0  -2  -1   33.24    3.03
   0   2   1   30.34    2.83
   0   2   1   31.11    1.38
  -1  -2  -1  115.58    7.20
  -1  -2  -1  116.77    3.94
   1   2   1  113.21    3.81
   1   2   1  118.41    6.91
  -2  -2  -1   25.72    1.77
  -2  -2  -1   31.49    4.32
   2   2   1   29.67    3.47
  -3  -2  -1  272.32   16.00
  -3  -2  -1  274.42    8.76
  -4  -2  -1    5.84    1.24
  -4  -2  -1    7.65    3.50
  -5  -2  -1    0.97    1.07
  -5  -2  -1    4.71    3.88
  -6  -2  -1   28.95    8.69
  -6  -2  -1   25.46    2.91
  -7  -2  -1   -1.36    1.18
  -7  -2  -1    1.15    6.16
  -8  -2  -1   62.53    5.45
   7  -3  -1  136.19    8.04
   6  -3  -1    6.98    1.78
   6  -3  -1    5.16    3.80
   6  -3  -1    6.00    0.75
   5  -3  -1  213.18   10.50
   5  -3  -1  208.88    6.16
   5  -3  -1  204.61    5.89
   4  -3  -1   39.21    3.02
   3  -3  -1    8.93    1.54
  -3   3   1   11.18    1.99
   2  -3  -1   32.45    2.92
   2  -3  -1   37.76    1.27
  -2   3   1   34.21    2.85
  -2   3   1   34.61    1.15
   1  -3  -1  282.71    8.12
   1  -3  -1  287.30   14.04
  -1   3   1  293.50    8.05
  -1   3   1  292.06   13.85
   0  -3  -1  269.03    7.88
   0  -3  -1  251.26   13.59
   0   3   1  266.40   13.38
   0   3   1  280.24    7.79
  -1  -3  -1  412.81   12.42
  -1  -3  -1  444.19   21.39
   1   3   1  428.10   12.30
   1   3   1  440.42   20.76
  -2  -3  -1  126.75    9.29
  -2  -3  -1  125.94    4.81
  -3  -3  -1  436.26   24.15
  -3  -3  -1  447.80   13.59
  -4  -3  -1   23.17    2.52
  -4  -3  -1   24.31    6.23
  -5  -3  -1   55.09    3.79
  -5  -3  -1   58.92   10.16
  -6  -3  -1    2.63    5.56
  -6  -3  -1    3.34    1.58
  -7  -3  -1    4.47    6.66
  -7  -3  -1    2.67    1.82
   7  -4  -1   27.43    2.85
   6  -4  -1    8.56    5.02
   6  -4  -1    7.99    1.67
   4  -4  -1   72.08    4.76
  -4   4   1   72.52    5.14
   3  -4  -1  285.09   13.81
  -3   4   1  280.02   13.58
   2  -4  -1   46.33    4.16
   2  -4  -1   47.21    1.90
  -2   4   1   47.11    1.69
  -2   4   1   45.98    3.83
   1  -4  -1  224.00    6.96
   1  -4  -1  229.70   12.56
  -1   4   1  234.85   12.14
  -1   4   1  237.59    6.80
   0  -4  -1  442.52   13.09
   0  -4  -1  443.81   22.39
   0   4   1  475.04   12.94
  -1  -4  -1   -0.40    0.70
  -1  -4  -1   -0.97    1.58
  -2  -4  -1  150.96   11.53
  -2  -4  -1  164.30    6.04
  -3  -4  -1   29.55    6.25
  -3  -4  -1   33.39    2.92
  -4  -4  -1    2.90    1.40
  -4  -4  -1    1.50    3.27
  -5  -4  -1  150.26   15.47
  -5  -4  -1  160.70    7.19
  -6  -4  -1    6.53    5.89
  -6  -4  -1    2.41    1.91
  -7  -4  -1    0.10    1.68
  -7  -4  -1    2.05    6.73
   6  -5  -1    2.75    1.38
   6  -5  -1    1.38    3.78
   5  -5  -1   57.60    4.48
  -5   5   1   57.78    4.79
   4  -5  -1   11.69    2.37
  -4   5   1   14.40    2.67
   3  -5  -1  190.40   10.69
  -3   5   1  183.29   10.12
  -3   5   1  190.82    5.27
   2  -5  -1   34.61    1.86
   2  -5  -1   38.38    4.30
  -2   5   1   35.99    1.60
   1  -5  -1    7.65    2.55
   1  -5  -1    9.05    1.16
  -1   5   1    8.77    1.02
   0  -5  -1   27.71    4.58
   0  -5  -1   28.39    2.08
  -1  -5  -1   16.89    4.33
  -1  -5  -1   16.74    1.86
  -2  -5  -1   24.09    5.68
  -2  -5  -1   21.14    2.35
  -3  -5  -1   86.43   10.21
  -3  -5  -1   86.40    4.61
  -4  -5  -1    4.55    1.67
  -4  -5  -1    3.13    4.18
  -5  -5  -1    2.69    4.67
  -5  -5  -1    1.39    1.51
  -6  -5  -1    8.87    2.54
  -6  -5  -1    9.56    6.48
   5  -6  -1   53.63    4.97
  -5   6   1   56.45    5.78
   4  -6  -1   80.56    6.45
   3  -6  -1   21.54    3.72
   2  -6  -1  182.92    6.15
   2  -6  -1  184.07   11.81
  -2   6   1  186.33    5.76
   1  -6  -1    5.94    1.26
   1  -6  -1    1.83    2.12
   0  -6  -1   58.90    6.87
   0  -6  -1   55.91    3.14
  -1  -6  -1   59.30    8.32
  -1  -6  -1   49.42    3.27
  -2  -6  -1    5.62    4.04
  -2  -6  -1    5.25    1.52
  -3  -6  -1  101.57   11.95
  -3  -6  -1  105.65    5.51
  -4  -6  -1   11.40    6.10
  -4  -6  -1   13.34    2.58
  -5  -6  -1   26.10    3.69
  -5  -6  -1   41.42   11.36
   6  -7  -1   17.29    3.53
   5  -7  -1   51.38    5.58
   4  -7  -1    1.77    2.10
  -4   7   1    2.69    0.53
   3  -7  -1   83.26    7.73
   3  -7  -1   85.90    3.64
  -3   7   1   94.85    3.23
   2  -7  -1  190.92    6.62
   2  -7  -1  182.05   12.78
   1  -7  -1   38.51    2.65
   1  -7  -1   33.36    5.89
   0  -7  -1   95.23    4.60
   0  -7  -1   92.35    9.62
  -1  -7  -1    9.74    4.71
  -1  -7  -1    5.61    1.57
  -2  -7  -1   12.34    2.15
  -2  -7  -1   16.58    6.26
  -3  -7  -1   78.22   13.30
  -3  -7  -1   76.65    5.00
  -4  -7  -1    0.93    4.95
  -4  -7  -1    1.77    1.78
  -5  -7  -1   92.28    6.39
  -5  -7  -1   91.79   17.49
   6  -8  -1   13.26    3.64
   5  -8  -1   88.53    8.05
   4  -8  -1    2.99    2.47
  -4   8   1    0.38    0.77
   3  -8  -1  134.52   10.85
   3  -8  -1  128.67    5.09
   2  -8  -1    2.35    1.22
   2  -8  -1    0.36    2.35
   1  -8  -1    5.74    1.65
   1  -8  -1    6.19    3.75
   0  -8  -1   79.17    4.53
   0  -8  -1   85.44   10.20
  -1  -8  -1   17.33    6.09
  -1  -8  -1   11.58    2.16
  -2  -8  -1   36.96    9.28
  -2  -8  -1   24.26    3.25
  -3  -8  -1   -0.61    1.34
  -3  -8  -1    1.99    4.80
  -4  -8  -1   23.44    9.69
  -4  -8  -1   22.88    3.60
   6  -9  -1   -0.37    2.46
   5  -9  -1   -1.25    2.14
   4  -9  -1   14.28    4.62
  -4   9   1   17.64    1.60
   3  -9  -1    1.83    2.87
   2  -9  -1   23.57    2.56
   2  -9  -1   19.51    5.62
   1  -9  -1    5.53    1.67
   1  -9  -1    5.02    3.88
   0  -9  -1   -1.06    1.15
   0  -9  -1   -1.17    3.11
  -1  -9  -1   70.84   12.43
  -1  -9  -1   76.78    5.07
  -2  -9  -1    5.93    6.01
  -2  -9  -1    0.61    1.70
  -3  -9  -1   20.32    8.64
  -3  -9  -1   22.36    3.70
   6 -10  -1    3.35    4.07
   5 -10  -1   21.56    5.98
   4 -10  -1   31.04    7.13
   3 -10  -1   -0.21    3.02
   2 -10  -1   58.87   10.11
   2 -10  -1   60.99    4.15
   1 -10  -1    7.78    2.13
   1 -10  -1    7.52    5.34
   0 -10  -1   44.05    4.26
   0 -10  -1   44.88   10.17
  -1 -10  -1   25.30    3.57
  -1 -10  -1   20.84    8.23
  -2 -10  -1    9.66    7.22
  -2 -10  -1    5.32    2.35
   6 -11  -1    5.91    4.72
   5 -11  -1   61.28    9.95
   4 -11  -1    2.49    4.42
   3 -11  -1   11.06    5.88
  -3  11   1   15.60    2.34
   2 -11  -1   23.59    3.14
   2 -11  -1   16.31    6.81
   1 -11  -1   -0.14    1.74
   1 -11  -1    5.00    5.30
   0 -11  -1   27.01    9.21
   0 -11  -1   33.10    4.07
  -1 -11  -1    1.36    5.78
  -1 -11  -1   -0.03    1.88
   6 -12  -1   -1.62    4.53
   5 -12  -1    7.53    5.94
   4 -12  -1   10.11    5.84
   3 -12  -1   40.29   10.08
   2 -12  -1    1.88    5.54
   1 -12  -1    1.52    5.20
   1 -12  -1    0.82    2.28
   0  12  -2   -1.10    1.80
   0 -12   2   -3.80    5.84
  -1  12  -2    8.11    2.15
   1 -12   2   18.02    9.26
  -2  12  -2    1.50    1.62
   2 -12   2   -2.01    5.40
  -3  12  -2    7.41    1.96
   3 -12   2    6.02    6.30
   4 -12   2   11.70    7.33
   5 -12   2    7.84    6.99
   1  11  -2    2.32    1.90
  -1 -11   2    1.53    6.41
   0  11  -2   64.55    4.67
   0 -11   2   53.21   13.02
  -1  11  -2    1.52    1.53
   1 -11   2   -0.21    4.89
  -2  11  -2   34.15    3.13
   2 -11   2   35.24    9.40
  -3  11  -2    0.13    1.21
   3 -11   2    2.65    4.90
   4 -11   2   11.00    5.75
   5 -11   2   24.64    7.82
   3  10  -2   48.97    5.21
  -3 -10   2   44.87   14.78
   2  10  -2    9.97    2.37
  -2 -10   2   16.44    9.76
   1  10  -2   45.60    4.32
  -1 -10   2   41.14   11.13
   0  10  -2   18.81    2.77
   0 -10   2   20.77    8.03
  -1  10  -2   22.16    2.65
   1 -10   2   30.09    8.67
  -2  10  -2   42.77    3.12
   2 -10   2   49.56    9.97
  -3  10  -2    3.07    1.24
   3 -10   2    1.66    3.96
  -4  10  -2   73.55    3.22
   4 -10   2   76.26   11.14
   5 -10   2   33.73    7.67
  -4  -9   2    3.12    8.42
  -3  -9   2   30.71   11.31
  -2  -9   2    1.00    5.39
  -1  -9   2   61.58   12.39
   0   9  -2   -0.24    1.19
   0  -9   2    5.48    5.06
  -1   9  -2   16.36    2.13
   1  -9   2   12.48    5.84
  -2   9  -2   53.57    3.12
   2  -9   2   44.27    8.58
  -3   9  -2   59.22    2.93
   3  -9   2   52.16    8.74
  -4   9  -2   30.72    1.82
   4  -9   2   43.29    7.70
   5  -9   2    1.27    3.80
  -4  -8   2   18.73    3.27
  -4  -8   2   12.49    8.50
  -3  -8   2    3.07    1.78
  -3  -8   2    2.34    5.74
  -2  -8   2   11.07    6.34
  -2  -8   2    7.91    2.08
  -1  -8   2   30.37    8.00
   0   8  -2   52.63    3.50
   0  -8   2   51.36    9.64
  -1   8  -2   -0.20    1.00
   1  -8   2    0.01    3.32
  -2   8  -2   10.16    1.38
   2  -8   2   11.48    4.67
  -3   8  -2   80.82    3.31
   3  -8   2   82.30    9.24
  -4   8  -2   13.11    1.45
  -4   8  -2   13.67    1.15
   4  -8   2   19.27    5.03
  -5   8  -2   30.42    1.58
   5  -8   2   37.31    6.24
  -5  -7   2   12.12    2.76
  -5  -7   2    5.96    7.91
  -4  -7   2    9.74    7.15
  -4  -7   2    0.49    1.69
  -3  -7   2   57.33   12.81
  -3  -7   2   48.30    4.44
  -2  -7   2   21.16    7.60
  -2  -7   2   17.67    2.58
  -1  -7   2    2.85    4.13
  -1  -7   2    1.62    1.31
   0   7  -2  159.79    6.18
   0  -7   2  144.15   13.36
  -1   7  -2   84.80    3.85
   1  -7   2   83.07    9.49
  -2   7  -2  167.31    5.75
   2  -7   2  175.62   13.05
  -3   7  -2   11.93    1.16
  -3   7  -2    9.66    1.30
   3  -7   2    9.94    3.77
  -4   7  -2   38.66    1.69
  -4   7  -2   41.75    2.16
  -4   7  -2   37.38    3.89
   4  -7   2   35.33    5.68
  -5   7  -2   75.15    5.02
   5  -7   2   61.44    6.91
  -6  -6   2   37.34    4.46
  -6  -6   2   20.43   10.80
  -5  -6   2   33.22    4.04
  -5  -6   2   30.38   10.88
  -4  -6   2   -0.72    1.45
  -4  -6   2   -0.85    4.28
  -3  -6   2   73.55   12.64
  -3  -6   2   69.54    4.57
  -2  -6   2    4.09    1.60
  -2  -6   2    2.99    4.73
  -1  -6   2   53.39    9.22
  -1  -6   2   51.57    3.49
   0   6  -2   93.13    4.16
   0  -6   2  103.38   10.18
  -1   6  -2  128.87    4.93
   1  -6   2  147.01   11.48
  -2   6  -2  266.49    8.22
  -2   6  -2  291.41    8.69
   2  -6   2  263.18   16.43
  -3   6  -2   34.32    2.09
  -3   6  -2   29.70    3.58
  -3   6  -2   30.29    1.49
   3  -6   2   33.46    5.11
  -4   6  -2   57.22    2.39
  -4   6  -2   65.52    4.45
   4  -6   2   68.97    6.40
  -5   6  -2    1.97    1.16
   5  -6   2   -0.05    2.00
   5  -6   2    1.71    0.53
  -7  -5   2    2.57    8.20
  -6  -5   2   51.19    4.98
  -6  -5   2   44.23   12.91
  -5  -5   2   14.38    8.15
  -5  -5   2    9.33    2.35
  -4  -5   2   14.43    2.43
  -4  -5   2   12.29    6.67
  -3  -5   2   19.50    7.20
  -3  -5   2   30.34    2.98
  -2  -5   2   73.60   11.18
  -2  -5   2   51.52    3.41
  -1  -5   2   93.01    4.43
  -1  -5   2   90.77    9.86
   0   5  -2  222.89    7.46
   0  -5   2  232.57   15.42
  -1   5  -2   16.81    1.61
  -1   5  -2   20.57    3.62
  -1   5  -2   11.90    1.21
   1  -5   2   10.03    3.49
  -2   5  -2   34.16    1.68
  -2   5  -2   37.26    2.18
  -2   5  -2   36.27    3.92
   2  -5   2   35.70    5.22
  -3   5  -2  157.82    8.45
  -3   5  -2  157.80    4.75
   3  -5   2  160.51    4.98
   3  -5   2  158.79   10.04
  -4   5  -2    3.84    1.07
  -4   5  -2    5.48    0.62
   4  -5   2    6.03    0.70
   4  -5   2    3.30    2.05
  -5   5  -2   17.84    1.03
   5  -5   2   18.05    1.08
  -6   5  -2   11.00    1.00
   6  -5   2   12.77    1.27
  -7  -4   2   13.64    9.73
  -7  -4   2   10.01    2.60
  -6  -4   2    2.93    1.75
  -6  -4   2    2.22    5.70
  -5  -4   2   67.93   13.90
  -5  -4   2   65.27    4.42
  -4  -4   2   22.11    7.72
  -4  -4   2   26.09    2.83
  -3  -4   2   73.67    4.18
  -3  -4   2   85.72   10.93
  -2  -4   2  121.31    5.20
  -2  -4   2  121.50   11.70
  -1  -4   2   11.71    4.58
  -1  -4   2   11.73    1.63
   0   4  -2  231.27   13.07
   0   4  -2  219.02    6.93
   0   4  -2  193.66    6.67
   0  -4   2  208.08   13.82
  -1   4  -2   11.63    1.30
  -1   4  -2   11.09    2.68
  -1   4  -2    9.47    0.92
   1  -4   2    7.42    2.91
  -2   4  -2  102.08    6.16
  -2   4  -2   99.76    3.21
   2  -4   2   98.71    7.38
   2  -4   2   98.18    3.33
  -3   4  -2  535.07   22.57
  -3   4  -2  468.51   14.30
   3  -4   2  532.61   24.17
   3  -4   2  549.96   14.19
  -5   4  -2  145.95    4.44
   5  -4   2  134.59    4.61
  -6   4  -2   20.47    1.52
   6  -4   2   22.76    1.72
  -7   4  -2   10.92    1.38
  -7  -3   2   23.32    3.24
  -7  -3   2    9.80    9.44
  -6  -3   2    9.65    2.21
  -6  -3   2    5.10    6.92
  -5  -3   2   52.94   11.33
  -5  -3   2   51.99    3.76
  -4  -3   2   -1.65    3.25
  -4  -3   2    0.77    1.03
  -3  -3   2  227.75    7.83
  -3  -3   2  186.62   16.04
  -2  -3   2   80.88    3.74
  -2  -3   2   64.13    8.37
   1   3  -2   57.27    2.73
   1   3  -2   68.06    6.90
  -1  -3   2   55.90    7.17
   0   3  -2    1.11    0.51
   0   3  -2    3.53    2.19
   0   3  -2    3.07    0.83
   0  -3   2    1.79    2.46
  -1   3  -2  347.64    9.76
  -1   3  -2  379.63   17.26
   1  -3   2  336.61    9.82
   1  -3   2  338.09   18.00
  -2   3  -2  862.46   35.61
  -2   3  -2  857.20   22.30
   2  -3   2  813.88   22.21
   2  -3   2  792.18   36.88
  -3   3  -2   87.75    2.84
   3  -3   2   86.17    2.94
  -4   3  -2   36.57    1.63
   4  -3   2   39.09    1.90
  -5   3  -2  122.29    4.17
   5  -3   2  120.52    4.17
  -6   3  -2    0.89    0.68
  -7   3  -2   33.84    2.38
  -7  -2   2    2.71    6.92
  -7  -2   2    1.98    1.48
  -6  -2   2   39.82    3.75
  -6  -2   2   28.64   10.19
  -5  -2   2    2.75    1.27
  -5  -2   2    1.92    4.91
  -4  -2   2   22.79    7.26
  -4  -2   2   27.69    2.60
  -3  -2   2  148.52   13.84
  -3  -2   2  171.81    6.18
   2   2  -2   66.79    7.39
   2   2  -2   60.71    2.77
  -2  -2   2   57.00    2.92
  -2  -2   2   57.94    8.44
   1   2  -2   16.74    1.40
   1   2  -2   16.80    4.21
  -1  -2   2   17.14    4.50
   0   2  -2   -0.47    2.19
   0   2  -2    1.20    0.43
   0  -2   2    0.63    0.46
   0  -2   2    2.11    2.56
  -1   2  -2   11.31    0.76
  -1   2  -2    9.42    2.74
   1  -2   2   11.92    0.79
   1  -2   2    7.57    2.92
  -2   2  -2  137.68    4.03
   2  -2   2  124.05    4.05
  -3   2  -2  186.88    5.53
   3  -2   2  187.09    5.62
  -4   2  -2   12.82    1.13
   4  -2   2   10.91    0.99
  -5   2  -2    2.30    0.74
  -6   2  -2    0.78    0.79
  -7   2  -2    2.34    1.12
  -8   2  -2   46.49    3.39
  -7  -1   2    8.10    8.25
  -7  -1   2    8.59    1.92
  -6  -1   2   11.36    7.67
  -6  -1   2   15.58    2.22
  -5  -1   2   69.78    3.77
  -5  -1   2   45.67   10.96
  -4  -1   2   -0.56    3.83
  -4  -1   2    1.06    0.92
   3   1  -2   14.85    1.52
   3   1  -2   12.41    4.54
  -3  -1   2   13.66    1.60
  -3  -1   2   16.95    5.83
   2   1  -2  822.75   36.83
   2   1  -2  634.74   19.28
   2   1  -2  691.19   19.40
   1   1  -2  286.21   17.57
   1   1  -2  271.50    7.84
  -1  -1   2  277.93    7.96
   0   1  -2  339.39    9.40
   0  -1   2  347.79    9.41
  -1   1  -2    6.80    1.10
  -1   1  -2    7.41    0.73
   1  -1   2    6.65    0.73
  -2   1  -2   10.98    1.16
  -2   1  -2   10.47    0.81
   2  -1   2   12.37    1.21
   2  -1   2   11.54    0.84
  -3   1  -2  289.01   13.41
  -3   1  -2  286.00    8.41
   3  -1   2  294.30   12.77
   3  -1   2  290.82    8.38
  -4   1  -2    0.36    0.58
  -4   1  -2    2.01    2.22
   4  -1   2    1.67    0.89
  -5   1  -2  255.61    8.14
  -5   1  -2  228.89   15.83
   5  -1   2  266.88   12.15
  -6   1  -2   15.19    1.81
  -6   1  -2   15.32    5.50
  -7   1  -2    0.01    1.00
  -8   1  -2   23.94    2.89
   8   0  -2   31.63    3.21
  -7   0   2   19.34    8.93
  -6   0   2    8.04    1.65
  -6   0   2    2.12    5.89
  -5   0   2  211.70    7.47
   4   0  -2  198.18   14.64
   4   0  -2  168.76    5.83
   3   0  -2  111.28    4.12
   3   0  -2  128.14    4.22
   3   0  -2  130.59   12.02
   2   0  -2  173.34    5.10
   2   0  -2  166.34    5.24
   1   0  -2   71.17    2.27
   1   0  -2   69.17    4.11
  -1   0   2   71.53    2.30
   0   0  -2  506.47   21.68
   0   0  -2  479.67   13.45
   0   0   2  499.22   21.63
   0   0   2  491.88   13.43
  -1   0  -2   61.12    2.16
  -1   0  -2   63.76    3.53
   1   0   2   59.26    3.46
   1   0   2   61.50    2.12
  -2   0  -2  398.94   18.04
  -2   0  -2  404.10   11.29
   2   0   2  407.66   11.28
   2   0   2  399.27   17.79
  -3   0  -2  177.72    5.68
  -3   0  -2  172.09    9.58
   3   0   2  177.48    5.59
   3   0   2  176.85    8.87
  -4   0  -2    0.35    1.89
  -4   0  -2   -0.07    0.55
   4   0   2   -0.05    1.04
  -5   0  -2  253.65    8.44
  -5   0  -2  253.31   16.55
   5   0   2  256.12   13.01
  -6   0  -2    5.21    4.73
  -6   0  -2    6.55    1.45
  -7   0  -2    6.76    1.65
  -8   0  -2   13.29    2.40
   8  -1  -2  114.35    5.37
   7  -1  -2   71.53    3.83
   7  -1  -2   72.94    6.02
   5  -1  -2  129.65    4.59
   5  -1  -2  143.36   12.91
   4  -1  -2   51.70    2.33
   4  -1  -2   53.59    2.30
   4  -1  -2   46.79    8.86
   3  -1  -2  206.34    6.22
   3  -1  -2  207.68    6.11
   3  -1  -2  215.36   10.53
   2  -1  -2  134.18    3.90
   2  -1  -2  136.54    7.41
  -2   1   2  143.44    7.24
  -2   1   2  129.14    3.96
   1  -1  -2   10.53    0.78
   1  -1  -2   10.24    1.76
  -1   1   2   10.03    0.73
  -1   1   2   12.92    1.97
   0  -1  -2   59.67    3.75
   0  -1  -2   59.62    2.05
   0   1   2   58.00    3.66
   0   1   2   59.06    2.02
  -1  -1  -2    1.40    0.99
  -1  -1  -2    1.18    0.47
   1   1   2    2.46    0.52
   1   1   2    3.04    1.09
  -2  -1  -2  222.43    6.87
  -2  -1  -2  228.41   11.65
   2   1   2  221.60    6.80
   2   1   2  226.48   11.19
  -3  -1  -2   24.70    3.76
  -3  -1  -2   28.27    1.88
   3   1   2   30.15    3.18
  -4  -1  -2    1.54    0.88
  -4  -1  -2    2.23    2.26
   4   1   2    1.77    1.65
  -5  -1  -2   65.36    8.28
  -5  -1  -2   68.72    3.65
  -6  -1  -2   -1.86    3.53
  -6  -1  -2    0.97    1.12
  -7  -1  -2   40.76    3.82
  -8  -1  -2   18.93    2.90
   7  -2  -2   15.71    1.81
   7  -2  -2   10.05    2.76
   6  -2  -2   43.05    2.37
   6  -2  -2   38.82    4.22
   6  -2  -2   52.56    8.80
   6  -2  -2   48.08    2.18
   5  -2  -2    0.15    3.97
   5  -2  -2    3.30    1.62
   5  -2  -2    3.82    0.73
   5  -2  -2    3.66    0.69
   4  -2  -2    2.79    0.53
   4  -2  -2    0.36    3.31
   4  -2  -2    3.05    0.57
   3  -2  -2   10.96    2.19
   3  -2  -2   11.17    0.81
   3  -2  -2   10.84    0.61
  -3   2   2   12.96    2.19
   2  -2  -2  159.28    4.64
   2  -2  -2  167.28    8.63
  -2   2   2  168.01    4.61
  -2   2   2  162.58    8.71
   1  -2  -2   18.53    0.93
   1  -2  -2   18.65    2.17
  -1   2   2   19.99    2.18
  -1   2   2   20.32    0.94
   0  -2  -2    1.13    1.09
   0  -2  -2    0.52    0.44
   0   2   2    0.17    0.90
   0   2   2   -0.04    0.36
  -1  -2  -2   31.25    1.72
  -1  -2  -2   34.92    3.49
   1   2   2   35.17    1.71
   1   2   2   32.17    3.23
  -2  -2  -2    4.74    2.03
  -2  -2  -2    4.65    0.91
   2   2   2    6.97    2.01
  -3  -2  -2  187.99    6.56
  -3  -2  -2  191.33   12.00
  -4  -2  -2    7.84    3.25
  -4  -2  -2    5.68    1.25
  -5  -2  -2   63.95    3.75
  -5  -2  -2   51.39    8.65
  -6  -2  -2   31.41    8.12
  -6  -2  -2   37.00    3.51
  -7  -2  -2    3.01    1.60
   7  -3  -2   77.06    6.33
   7  -3  -2   82.76    3.26
   6  -3  -2    1.58    5.28
   6  -3  -2    7.30    2.20
   6  -3  -2    7.51    0.78
   6  -3  -2    8.11    0.89
   5  -3  -2  287.93    8.10
   5  -3  -2  287.03    8.08
   5  -3  -2  306.32   14.89
   4  -3  -2    0.13    0.90
  -4   3   2    0.50    1.07
   3  -3  -2  104.51    6.26
  -3   3   2  101.08    6.49
   2  -3  -2  108.28    3.23
   2  -3  -2  107.25    6.42
  -2   3   2  104.52    6.31
  -2   3   2  112.24    3.26
   1  -3  -2   64.05    4.66
   1  -3  -2   61.41    2.24
  -1   3   2   57.64    4.37
  -1   3   2   61.81    2.20
   0  -3  -2  112.07    4.00
   0  -3  -2  119.61    7.53
   0   3   2  122.29    3.96
   0   3   2  121.48    7.33
  -1  -3  -2  111.36    7.85
  -1  -3  -2  116.96    4.24
  -2  -3  -2  211.29    6.94
  -2  -3  -2  192.18   12.32
  -3  -3  -2  172.01   12.24
  -3  -3  -2  179.80    6.55
  -4  -3  -2   72.64    3.94
  -4  -3  -2   63.11    8.21
  -5  -3  -2   78.68    4.58
  -5  -3  -2   87.40   10.78
  -6  -3  -2    9.36    2.06
  -6  -3  -2    9.32    6.00
  -7  -3  -2    7.50    2.34
   7  -4  -2   23.84    3.20
   6  -4  -2   34.19    3.46
   6  -4  -2    8.98    5.95
   5  -4  -2  316.39   15.49
   4  -4  -2   28.68    3.10
   3  -4  -2   37.92    3.67
   3  -4  -2   39.97    1.39
  -3   4   2   38.73    1.39
  -3   4   2   40.51    3.75
   2  -4  -2   18.18    2.87
   2  -4  -2   20.98    1.18
  -2   4   2   20.72    1.05
  -2   4   2   17.19    2.79
   1  -4  -2   57.10    5.13
   1  -4  -2   62.63    2.56
  -1   4   2   68.47    2.48
   0  -4  -2  397.12   11.70
   0  -4  -2  403.20   20.33
  -1  -4  -2   16.51    3.60
  -1  -4  -2   16.37    1.65
  -2  -4  -2  259.45   16.14
  -2  -4  -2  270.18    8.91
  -3  -4  -2   38.52    2.90
  -3  -4  -2   40.24    6.98
  -4  -4  -2    2.40    2.79
  -4  -4  -2   -0.14    1.04
  -5  -4  -2   68.70   11.84
  -5  -4  -2   78.85    4.81
  -6  -4  -2    0.11    5.14
  -6  -4  -2    1.08    1.57
   7  -5  -2   -0.05    1.34
   6  -5  -2    8.15    5.60
   5  -5  -2  201.80   11.03
   4  -5  -2   10.31    2.36
   3  -5  -2  161.14    4.86
   3  -5  -2  157.06    9.61
  -3   5   2  163.00    4.67
   2  -5  -2   11.34    1.09
   2  -5  -2   12.97    2.87
  -2   5   2   11.40    0.97
   1  -5  -2   -0.57    1.55
   1  -5  -2    1.01    0.66
   0  -5  -2   15.69    3.48
   0  -5  -2   14.41    1.59
  -1  -5  -2   41.69    2.71
  -1  -5  -2   41.94    6.27
  -2  -5  -2    1.13    2.63
  -2  -5  -2    2.91    1.14
  -3  -5  -2    5.39    3.71
  -3  -5  -2    6.10    1.65
  -4  -5  -2    1.15    1.33
  -4  -5  -2    1.72    4.05
  -5  -5  -2   -1.97    3.78
  -5  -5  -2    1.60    1.67
  -6  -5  -2   14.79    8.08
  -6  -5  -2   11.03    2.72
   7  -6  -2   53.78    4.95
   5  -6  -2   76.56    6.17
   4  -6  -2   70.98    6.13
   3  -6  -2   11.50    1.16
   3  -6  -2   14.65    3.25
  -3   6   2   13.22    0.99
   2  -6  -2   83.41    3.51
   2  -6  -2   96.46    7.76
  -2   6   2   86.36    3.22
   1  -6  -2   -0.95    0.72
   1  -6  -2    1.57    2.14
   0  -6  -2    3.16    1.01
   0  -6  -2    2.69    2.56
  -1  -6  -2   19.67    2.19
  -1  -6  -2   32.75    6.41
  -2  -6  -2   19.03    2.47
  -2  -6  -2   16.76    5.34
  -3  -6  -2  164.14   15.05
  -3  -6  -2  169.00    7.35
  -4  -6  -2   18.35    7.14
  -4  -6  -2   21.64    3.14
  -5  -6  -2   24.17    9.14
  -5  -6  -2   23.25    3.46
   7  -7  -2   51.45    5.42
   6  -7  -2   -0.57    1.84
   5  -7  -2  160.30   10.63
   4  -7  -2    1.58    2.00
  -4   7   2    1.65    0.46
   3  -7  -2  154.20    5.39
   3  -7  -2  157.44   11.11
   2  -7  -2  131.88    5.11
   2  -7  -2  133.28   10.45
   1  -7  -2    0.56    2.04
   1  -7  -2   -0.41    0.87
   0  -7  -2   55.15    3.42
   0  -7  -2   45.92    7.63
  -1  -7  -2   13.71    2.11
  -1  -7  -2   10.00    4.49
  -2  -7  -2   15.67    5.44
  -2  -7  -2   13.82    2.25
  -3  -7  -2   72.68   12.64
  -3  -7  -2   54.17    4.27
  -4  -7  -2   -0.79    4.50
  -4  -7  -2    1.86    1.78
   7  -8  -2    2.74    2.73
   6  -8  -2    7.45    3.06
   5  -8  -2   46.06    6.15
   4  -8  -2    2.40    2.61
   3  -8  -2   76.48    3.68
   3  -8  -2   81.99    8.40
   2  -8  -2    1.73    1.17
   2  -8  -2    2.32    2.67
   1  -8  -2    0.90    2.76
   1  -8  -2   -0.46    1.05
   0  -8  -2   77.39    9.44
   0  -8  -2   65.34    4.13
  -1  -8  -2   11.82    2.25
  -1  -8  -2   16.08    5.67
  -2  -8  -2   28.98    8.15
  -2  -8  -2   29.49    3.48
  -3  -8  -2    1.17    1.57
  -3  -8  -2    4.29    5.32
  -4  -8  -2    9.69    2.56
  -4  -8  -2    8.58    6.81
   6  -9  -2    5.24    3.31
   5  -9  -2    2.45    3.02
   4  -9  -2   47.80    7.53
   3  -9  -2   13.11    1.87
   3  -9  -2    8.71    4.15
   2  -9  -2   17.28    2.29
   2  -9  -2   11.89    4.89
   1  -9  -2    2.86    1.55
   1  -9  -2    3.25    3.75
   0  -9  -2   -0.44    1.27
   0  -9  -2    1.45    3.50
  -1  -9  -2   30.45    8.56
  -1  -9  -2   29.70    3.45
  -2  -9  -2    3.26    1.91
  -2  -9  -2    5.17    4.83
  -3  -9  -2   43.56   12.26
  -3  -9  -2   25.31    3.87
   6 -10  -2    7.83    4.16
   5 -10  -2   41.13    7.32
   4 -10  -2   25.76    6.36
   3 -10  -2    0.53    1.40
   3 -10  -2    1.78    3.36
   2 -10  -2   64.86    4.25
   2 -10  -2   61.62   10.30
   1 -10  -2    5.48    1.93
   1 -10  -2    6.53    4.98
   0 -10  -2   64.39   11.85
   0 -10  -2   45.06    4.31
  -1 -10  -2    5.02    2.32
  -1 -10  -2    7.66    6.24
  -2 -10  -2   -0.40    5.81
  -2 -10  -2    0.76    1.95
   6 -11  -2   11.98    5.53
   5 -11  -2   60.83    9.88
   4 -11  -2    3.42    4.23
   3 -11  -2   10.01    2.24
   3 -11  -2   14.55    6.20
   2 -11  -2   14.48    2.70
   2 -11  -2   15.42    6.82
   1 -11  -2   -0.44    1.83
   1 -11  -2    2.41    4.75
   0 -11  -2   18.11    8.20
   0 -11  -2   17.81    3.26
   5 -12  -2    3.90    4.95
   4 -12  -2    8.71    5.61
   3 -12  -2   31.65    9.09
   2 -12  -2    1.46    5.40
   2 -12  -2   -0.90    1.97
   0  12  -3    7.36    2.24
   0 -12   3    1.88    7.16
  -1  12  -3   11.23    2.39
   1 -12   3   11.99    8.20
  -2  12  -3    0.78    1.42
   2 -12   3    0.31    5.93
  -3  12  -3    3.03    1.45
   3 -12   3    0.24    5.89
   4 -12   3    3.72    6.73
   5 -12   3   11.70    7.99
   1  11  -3    0.31    1.62
  -1 -11   3    1.96    6.01
   0  11  -3   19.73    2.98
   0 -11   3   24.10   10.30
  -1  11  -3   -0.47    1.35
   1 -11   3   -1.23    4.49
  -2  11  -3   28.94    2.83
   2 -11   3   20.65    8.42
  -3  11  -3   -0.07    1.15
   3 -11   3   -2.50    4.66
   4 -11   3   28.17    8.74
   5 -11   3   27.94    9.08
   3  10  -3   31.00    3.94
  -3 -10   3   26.73   12.10
   2  10  -3   19.65    2.98
  -2 -10   3   13.63    8.46
   1  10  -3   72.62    4.78
  -1 -10   3   60.31   13.65
   0  10  -3   16.05    2.51
   0 -10   3   25.73    9.32
  -1  10  -3   29.93    2.89
   1 -10   3   24.56    8.62
  -2  10  -3   79.72    4.13
   2 -10   3   90.20   13.60
  -3  10  -3   12.66    1.72
   3 -10   3    0.76    4.66
  -4  10  -3   45.12    2.44
   4 -10   3   45.86    9.40
   5 -10   3   30.90    8.35
   4   9  -3   10.46    2.55
  -4  -9   3   11.24   10.20
   3   9  -3    4.65    1.87
  -3  -9   3    3.92    7.13
   2   9  -3    2.15    1.52
  -2  -9   3    0.42    5.87
   1   9  -3   25.62    2.96
  -1  -9   3   35.39    9.98
   0   9  -3    3.24    1.34
   0  -9   3    2.95    4.82
  -1   9  -3   25.13    2.46
   1  -9   3   23.87    7.74
  -2   9  -3   75.03    3.65
   2  -9   3   63.62   10.74
  -3   9  -3   10.97    1.45
   3  -9   3    9.90    5.37
  -4   9  -3   30.05    1.82
   4  -9   3   27.01    6.95
   5  -9   3    4.66    4.83
   5   8  -3   12.24    2.72
  -5  -8   3    8.31   10.48
   4   8  -3   20.88    2.99
  -4  -8   3   36.52   12.77
   3   8  -3    1.68    1.48
  -3  -8   3    5.94    6.48
   2   8  -3    1.06    1.15
  -2  -8   3   -0.67    4.13
   1   8  -3   19.71    2.42
  -1  -8   3   36.13    9.46
   0   8  -3   45.79    3.20
   0  -8   3   48.69    9.90
  -1   8  -3    0.34    0.97
   1  -8   3    1.84    3.57
  -2   8  -3   82.05    3.66
   2  -8   3   83.83   10.49
  -3   8  -3   39.22    2.14
   3  -8   3   28.44    6.69
  -4   8  -3    1.74    1.27
  -4   8  -3    0.75    0.55
   4  -8   3   -0.07    3.44
  -5   8  -3   36.50    1.99
   5  -8   3   38.06    6.91
   5   7  -3   24.11    3.24
  -5  -7   3   23.42   10.94
  -4  -7   3    2.46    6.47
  -3  -7   3   50.79   12.58
   2   7  -3    9.13    1.80
  -2  -7   3   14.74    7.22
   1   7  -3    1.83    1.10
  -1  -7   3    1.92    4.41
   0   7  -3   88.06    4.11
   0  -7   3   80.07   10.66
  -1   7  -3   10.64    1.40
   1  -7   3    7.13    4.53
  -2   7  -3  246.67    7.72
   2  -7   3  234.75   17.06
  -3   7  -3    2.26    1.18
  -3   7  -3    0.71    0.57
   3  -7   3    4.10    3.63
  -4   7  -3   51.06    2.21
  -4   7  -3   52.12    4.47
   4  -7   3   42.98    6.90
  -5   7  -3   98.64    3.28
   5  -7   3   64.48    7.96
   5  -7   3   97.48    3.57
   6   6  -3   52.29    4.40
  -6  -6   3   36.16   13.48
  -5  -6   3   33.01   11.21
  -4  -6   3   -1.26    4.12
  -3  -6   3   45.30   10.91
   2   6  -3    3.36    1.24
  -2  -6   3    6.17    5.48
   1   6  -3  146.46    5.90
  -1  -6   3  158.31   14.88
   0   6  -3   30.57    2.19
   0  -6   3   36.28    7.65
  -1   6  -3   55.52    2.71
   1  -6   3   55.75    8.65
  -2   6  -3  325.92    9.97
  -2   6  -3  300.83    9.09
   2  -6   3  284.94   18.79
  -3   6  -3    2.65    1.83
  -3   6  -3    2.26    0.58
   3  -6   3    3.05    0.84
   3  -6   3    2.89    3.06
  -4   6  -3   35.93    3.25
  -4   6  -3   36.81    1.99
   4  -6   3   30.41    5.43
   4  -6   3   39.07    1.89
  -5   6  -3    8.20    0.84
   5  -6   3    7.20    0.93
  -6   6  -3   10.49    0.96
   7   5  -3    1.85    1.56
  -7  -5   3    0.26    8.11
  -6  -5   3   21.73   10.58
  -5  -5   3   10.23    7.39
  -4  -5   3   14.20    7.08
  -3  -5   3    0.33    4.74
   2   5  -3   16.21    1.91
  -2  -5   3   15.22    6.32
   1   5  -3   46.02    2.70
  -1  -5   3   53.44    9.27
   0   5  -3   85.60    3.54
   0  -5   3   82.79    9.64
  -1   5  -3    0.26    0.58
  -1   5  -3   -0.89    2.15
   1  -5   3   -3.64    2.34
  -2   5  -3    3.10    2.03
  -2   5  -3    3.38    0.66
   2  -5   3    2.85    0.81
   2  -5   3    3.43    3.27
  -3   5  -3   61.86    4.60
  -3   5  -3   65.85    2.47
   3  -5   3   53.54    6.57
   3  -5   3   61.11    2.46
  -4   5  -3    0.89    0.47
  -4   5  -3    0.37    0.66
   4  -5   3    3.05    2.73
   4  -5   3    0.26    0.48
  -5   5  -3   34.91    1.69
   5  -5   3   38.76    1.90
  -6   5  -3    4.17    0.80
  -7   5  -3   -0.10    0.67
   7   4  -3    2.43    1.51
  -7  -4   3    5.18    8.06
  -6  -4   3   -1.57    5.08
  -5  -4   3   58.30   13.86
  -4  -4   3   15.66    6.66
  -3  -4   3   66.98   11.44
   2   4  -3   44.10    2.65
  -2  -4   3   48.44    9.11
   1   4  -3    3.59    0.96
  -1  -4   3    6.02    4.20
   0   4  -3   25.67    5.12
   0   4  -3   27.25    1.66
   0  -4   3   17.64    5.13
  -1   4  -3    2.47    2.41
  -1   4  -3    2.68    0.61
   1  -4   3    0.80    0.64
   1  -4   3    2.22    2.96
  -2   4  -3  310.41   14.83
  -2   4  -3  286.98    8.25
   2  -4   3  283.17    8.32
   2  -4   3  262.80   16.43
  -3   4  -3  229.50   10.55
  -3   4  -3  208.55    6.76
   3  -4   3  226.22    6.59
  -4   4  -3   27.70    1.47
   4  -4   3   29.11    1.62
  -5   4  -3  154.15    4.98
   5  -4   3  156.31    5.30
  -6   4  -3    4.75    0.93
  -7   4  -3   71.46    3.26
   8   3  -3   61.25    4.57
  -8  -3   3   24.81   13.43
   7   3  -3    3.41    1.44
  -7  -3   3    2.83    7.63
  -6  -3   3   20.14    9.68
  -5  -3   3   84.16   14.52
  -4  -3   3   22.22    7.92
   3   3  -3  138.83    5.36
  -3  -3   3  128.08   13.85
   2   3  -3    1.46    0.73
  -2  -3   3    4.91    4.10
   1   3  -3    2.15    0.66
   1   3  -3    0.36    0.81
   1   3  -3   -0.60    3.13
  -1  -3   3    1.18    3.53
   0   3  -3   18.80    4.95
   0   3  -3   10.18    1.01
   0  -3   3    8.22    4.04
   0  -3   3   14.10    1.29
  -1   3  -3   30.42    1.46
  -1   3  -3   37.14    5.45
   1  -3   3   29.56    1.52
   1  -3   3   20.05    4.98
  -2   3  -3  640.53   27.83
  -2   3  -3  578.10   16.44
   2  -3   3  578.51   16.32
  -3   3  -3   61.24    2.31
   3  -3   3   51.95    2.30
  -4   3  -3   77.49    2.85
   4  -3   3   75.90    3.15
  -5   3  -3   41.06    2.05
  -6   3  -3   -0.23    0.65
  -7   3  -3   35.54    2.51
  -8   3  -3    2.69    1.28
   8   2  -3   31.40    3.39
  -8  -2   3   26.97   13.16
  -7  -2   3    4.06    7.90
   6   2  -3   60.47    3.69
  -6  -2   3   38.94   12.40
  -5  -2   3   17.96    8.39
   4   2  -3   20.56    2.00
  -4  -2   3   23.35    8.08
   3   2  -3  131.98    4.87
  -3  -2   3   99.27   14.36
   2   2  -3   19.84    1.83
   2   2  -3   35.34    7.91
   2   2  -3   21.10    1.54
  -2  -2   3   19.01    6.48
   1   2  -3  148.42    4.78
   1   2  -3  174.73   14.11
  -1  -2   3  155.14    4.99
  -1  -2   3  111.30   11.97
   0   2  -3   45.64    1.86
   0   2  -3   50.26    8.10
   0  -2   3   43.02    1.88
   0  -2   3   27.66    6.39
  -1   2  -3  173.03    5.05
  -1   2  -3  147.04   12.05
   1  -2   3  166.24    5.04
  -2   2  -3  189.50    8.54
  -2   2  -3  173.23    5.51
   2  -2   3  175.85    5.58
  -3   2  -3   45.48    1.97
   3  -2   3   45.87    2.12
  -4   2  -3  113.38    3.97
  -6   2  -3    1.79    0.90
  -8   2  -3   28.12    2.83
   8   1  -3    2.79    1.41
  -8  -1   3   -0.11    8.15
   7   1  -3    4.20    1.34
  -7  -1   3    4.59    7.87
   6   1  -3   24.97    2.60
  -6  -1   3    9.54    8.35
   5   1  -3   54.49    3.12
  -5  -1   3   45.50   12.03
   4   1  -3    1.25    0.77
  -4  -1   3   -0.70    5.27
   3   1  -3   -0.07    0.75
   3   1  -3   -0.30    0.56
   3   1  -3   -1.58    3.89
  -3  -1   3    1.60    4.44
   2   1  -3  116.74   12.74
   2   1  -3  123.18    4.14
  -2  -1   3  126.66    4.36
   1   1  -3  134.98    4.28
  -1  -1   3  138.46    4.33
   0   1  -3  545.43   14.87
   0  -1   3  547.19   14.91
  -1   1  -3   -0.25    0.36
  -1   1  -3    0.88    0.90
   1  -1   3   -0.26    0.37
   1  -1   3    0.27    0.78
  -2   1  -3   48.23    3.03
  -2   1  -3   54.61    2.10
   2  -1   3   45.85    3.26
   2  -1   3   48.18    2.07
  -3   1  -3  207.23    9.69
  -3   1  -3  200.04    6.18
   3  -1   3  190.01    9.31
   3  -1   3  201.46    6.17
  -4   1  -3   48.26    4.20
  -4   1  -3   42.78    2.24
   4  -1   3   45.75    3.14
  -5   1  -3  276.01    8.87
  -5   1  -3  279.49   15.86
   5  -1   3  277.06   13.01
  -6   1  -3   38.04    2.59
  -6   1  -3   34.70    6.86
  -7   1  -3    0.00    1.05
  -8   1  -3   25.57    2.90
   8   0  -3   32.75    3.26
   7   0  -3   30.64    2.83
  -7   0   3    5.11    7.19
  -6   0   3    3.35    6.74
  -5   0   3   95.18   15.53
   4   0  -3    6.37    1.17
   4   0  -3    4.26    6.07
   4   0  -3    7.05    1.08
  -4   0   3    5.17    5.69
   3   0  -3  116.14   13.35
   3   0  -3  142.87    4.88
   3   0  -3  147.92    4.65
   2   0  -3    1.55    0.48
   2   0  -3    0.58    3.40
  -2   0   3    3.82    0.66
   1   0  -3  218.06   10.48
   1   0  -3  208.74    6.02
  -1   0   3  200.28    6.03
   0   0  -3   99.03    6.07
   0   0  -3  102.53    3.52
   0   0   3  102.81    3.47
   0   0   3  111.02    6.21
  -1   0  -3   21.49    2.17
  -1   0  -3   19.58    1.22
   1   0   3   21.35    2.22
   1   0   3   23.76    1.26
  -2   0  -3   32.32    2.72
  -2   0  -3   28.84    1.55
   2   0   3   27.10    2.48
   2   0   3   28.85    1.53
  -3   0  -3  123.30    7.37
  -3   0  -3  125.57    4.44
   3   0   3  128.65    6.97
  -4   0  -3   48.34    2.66
  -4   0  -3   55.76    5.19
   4   0   3   62.16    4.35
  -5   0  -3  169.03    6.22
  -5   0  -3  164.91   11.84
   5   0   3  170.68    9.42
  -6   0  -3    2.45    1.12
  -6   0  -3    0.35    3.70
  -7   0  -3   18.79    2.47
  -8   0  -3    1.89    1.38
   8  -1  -3   88.68    4.43
   7  -1  -3   21.16    2.16
   7  -1  -3   23.96    4.19
   6  -1  -3   66.14    5.65
   6  -1  -3   64.02    3.15
   5  -1  -3   65.00    2.98
   5  -1  -3   69.28    5.40
   5  -1  -3   67.85    2.92
   4  -1  -3   14.03    1.32
   4  -1  -3   12.97    1.15
   4  -1  -3    7.38    5.35
   4  -1  -3   12.75    2.40
   3  -1  -3  182.71    5.35
   3  -1  -3  180.54    9.78
  -3   1   3  173.54    5.52
   2  -1  -3   60.36    2.09
   2  -1  -3   59.18    4.69
  -2   1   3   58.74    2.13
  -2   1   3   64.26    4.60
   1  -1  -3  173.70    5.28
   1  -1  -3  167.40    9.37
  -1   1   3  169.67    5.19
  -1   1   3  183.42    9.40
   0  -1  -3   59.05    4.15
   0  -1  -3   56.13    2.19
   0   1   3   57.12    4.00
   0   1   3   59.30    2.20
  -1  -1  -3    0.95    0.43
  -1  -1  -3    1.34    0.98
   1   1   3   -0.24    0.36
   1   1   3   -0.33    0.78
  -2  -1  -3   81.84    5.72
  -2  -1  -3   83.98    3.27
   2   1   3   88.23    5.54
  -3  -1  -3    1.52    0.74
  -3  -1  -3    1.58    1.52
   3   1   3   -0.01    1.27
  -4  -1  -3   15.70    1.74
  -4  -1  -3   20.06    3.99
  -5  -1  -3   11.63    1.77
  -5  -1  -3   19.93    4.93
  -6  -1  -3    1.63    1.11
  -6  -1  -3    1.05    3.70
  -7  -1  -3   31.88    3.39
  -8  -1  -3   17.96    2.93
   7  -2  -3   17.43    1.73
   7  -2  -3   14.87    3.37
   6  -2  -3  142.66    4.83
   6  -2  -3  140.47    9.33
   6  -2  -3  145.65    4.90
   5  -2  -3    1.46    1.35
   5  -2  -3    2.74    0.61
   5  -2  -3    1.77    0.69
   5  -2  -3    3.42    5.20
   4  -2  -3    0.33    0.36
   4  -2  -3    0.07    1.11
   4  -2  -3   -2.28    3.19
   4  -2  -3    0.85    0.56
   3  -2  -3   14.95    0.81
   3  -2  -3   10.28    2.34
  -3   2   3   17.07    2.75
  -3   2   3   13.00    0.90
   2  -2  -3   62.37    4.78
   2  -2  -3   57.32    2.18
  -2   2   3   62.93    4.87
  -2   2   3   62.55    2.17
   1  -2  -3    3.96    1.42
   1  -2  -3    4.51    0.59
  -1   2   3    4.60    1.44
  -1   2   3    4.74    0.64
   0  -2  -3   22.24    2.70
   0  -2  -3   22.36    1.32
   0   2   3   26.29    2.84
   0   2   3   23.13    1.33
  -1  -2  -3   20.18    1.42
  -1  -2  -3   25.05    3.09
   1   2   3   23.42    2.89
  -2  -2  -3   35.42    2.06
  -2  -2  -3   27.34    3.68
  -3  -2  -3  100.84    4.25
  -3  -2  -3   99.33    7.87
  -4  -2  -3    6.05    2.89
  -4  -2  -3    7.41    1.39
  -5  -2  -3   55.10    3.52
  -5  -2  -3   58.74    8.88
  -6  -2  -3   25.76    7.32
  -6  -2  -3   28.63    3.16
  -7  -2  -3    3.25    1.60
   7  -3  -3   24.29    4.14
   7  -3  -3   29.20    1.69
   6  -3  -3    2.14    0.59
   6  -3  -3    1.53    0.51
   6  -3  -3    0.21    1.50
   5  -3  -3  215.84    6.23
   5  -3  -3  214.26   12.43
   5  -3  -3  229.48    6.40
   4  -3  -3   68.60    2.36
   4  -3  -3   79.00    5.79
   4  -3  -3   69.59    2.47
  -4   3   3   72.39    5.57
   3  -3  -3   50.46    1.74
   3  -3  -3   51.23    4.42
  -3   3   3   46.34    4.49
  -3   3   3   46.91    1.72
   2  -3  -3   53.88    4.43
   2  -3  -3   49.88    1.87
  -2   3   3   51.93    2.05
  -2   3   3   49.68    4.25
   1  -3  -3   90.50    6.27
   1  -3  -3   95.09    3.23
  -1   3   3   95.17    6.22
  -1   3   3   94.74    3.19
   0  -3  -3  369.89   18.48
   0  -3  -3  376.81   10.88
   0   3   3  380.10   10.82
  -1  -3  -3  117.38    4.36
  -1  -3  -3  118.02    8.16
  -2  -3  -3   65.49    6.19
  -2  -3  -3   64.85    3.17
  -3  -3  -3  172.74   11.90
  -3  -3  -3  163.99    6.31
  -4  -3  -3    5.17    3.07
  -4  -3  -3    3.34    1.22
  -5  -3  -3  140.58    6.30
  -5  -3  -3  123.62   12.48
  -6  -3  -3   29.22    3.48
  -6  -3  -3   29.96    8.58
  -7  -3  -3   12.34    2.63
   7  -4  -3   21.87    3.61
   6  -4  -3   76.97    6.13
   5  -4  -3  331.66   16.87
   4  -4  -3   34.77    3.83
   3  -4  -3   95.01    6.48
   3  -4  -3   90.97    2.87
  -3   4   3   88.70    2.97
   2  -4  -3   35.89    3.94
   2  -4  -3   33.67    1.59
  -2   4   3   33.28    1.55
   1  -4  -3    2.42    0.63
   1  -4  -3    0.95    1.41
  -1   4   3    1.60    0.58
   0  -4  -3  117.81    8.30
   0  -4  -3  114.70    4.28
  -1  -4  -3   18.89    3.99
  -1  -4  -3   17.78    1.70
  -2  -4  -3   46.85    5.80
  -2  -4  -3   47.65    2.91
  -3  -4  -3   -0.15    0.90
  -3  -4  -3    1.76    2.71
  -4  -4  -3   -0.33    2.88
  -4  -4  -3    1.47    1.15
  -5  -4  -3   12.39    2.32
  -5  -4  -3    6.62    4.72
  -6  -4  -3    4.26    5.45
  -6  -4  -3   -0.15    1.60
   7  -5  -3    2.09    1.80
   6  -5  -3   56.64    5.16
   5  -5  -3   70.30    5.77
   4  -5  -3   16.60    3.09
   3  -5  -3   60.87    5.42
   3  -5  -3   63.63    2.32
  -3   5   3   57.73    2.26
   2  -5  -3    0.21    0.55
   2  -5  -3    0.09    1.46
  -2   5   3    1.47    0.54
   1  -5  -3   34.40    2.00
   1  -5  -3   30.15    4.55
   0  -5  -3    2.70    0.89
   0  -5  -3    1.72    2.15
  -1  -5  -3   -0.05    0.71
  -1  -5  -3    1.42    2.03
  -2  -5  -3   27.65    2.63
  -2  -5  -3   36.92    6.57
  -3  -5  -3    1.02    2.72
  -3  -5  -3   -0.78    1.00
  -4  -5  -3    0.12    1.21
  -4  -5  -3    1.95    3.63
  -5  -5  -3    4.42    1.93
  -5  -5  -3    2.64    4.13
  -6  -5  -3    9.21    2.51
  -6  -5  -3   13.00    8.03
   7  -6  -3   33.22    4.43
   6  -6  -3   11.20    2.90
   5  -6  -3   55.14    5.43
   4  -6  -3   23.95    1.33
   4  -6  -3   21.83    3.82
   3  -6  -3    4.09    2.14
   3  -6  -3    8.40    1.00
  -3   6   3    7.52    0.84
   2  -6  -3  112.37    4.24
   2  -6  -3  117.51    8.95
   1  -6  -3    9.22    1.37
   1  -6  -3    9.78    3.24
   0  -6  -3   55.72    3.14
   0  -6  -3   60.32    7.00
  -1  -6  -3   23.94    5.48
  -1  -6  -3   23.30    2.44
  -2  -6  -3   12.15    2.06
  -2  -6  -3   17.91    5.50
  -3  -6  -3  157.18    6.98
  -3  -6  -3  141.65   13.74
  -4  -6  -3    4.08    4.38
  -4  -6  -3    0.27    1.32
  -5  -6  -3   22.84    8.64
  -5  -6  -3   27.23    3.69
   7  -7  -3   30.97    4.80
   6  -7  -3    4.01    2.41
   5  -7  -3  158.20   10.77
   4  -7  -3    1.20    0.74
   4  -7  -3   -0.08    1.68
  -4   7   3    1.03    0.60
   3  -7  -3  159.61    5.57
   3  -7  -3  164.64   11.52
   2  -7  -3  140.33    5.35
   2  -7  -3  144.43   11.10
   1  -7  -3    0.70    2.17
   1  -7  -3    0.33    0.87
   0  -7  -3   26.79    2.61
   0  -7  -3   34.34    6.69
  -1  -7  -3    2.65    3.25
  -1  -7  -3    3.03    1.39
  -2  -7  -3   18.65    2.69
  -2  -7  -3   23.43    6.70
  -3  -7  -3   64.62    4.70
  -3  -7  -3   65.87   11.64
  -4  -7  -3   -0.63    4.55
  -4  -7  -3    0.74    1.51
   7  -8  -3    1.86    2.65
   6  -8  -3    3.32    2.86
   5  -8  -3   58.17    6.81
   4  -8  -3    1.07    2.43
   4  -8  -3    0.24    0.99
   3  -8  -3   24.30    5.31
   3  -8  -3   25.44    2.16
   2  -8  -3   27.01    5.84
   2  -8  -3   32.68    2.61
   1  -8  -3    0.78    1.16
   1  -8  -3   -1.09    2.48
   0  -8  -3   28.99    7.00
   0  -8  -3   18.80    2.48
  -1  -8  -3   19.81    2.71
  -1  -8  -3   20.26    6.30
  -2  -8  -3    4.66    4.30
  -2  -8  -3    6.36    1.92
  -3  -8  -3    0.63    4.14
  -3  -8  -3   -0.70    1.61
   7  -9  -3    4.65    3.32
   6  -9  -3   -0.07    2.60
   5  -9  -3   -0.34    2.39
   4  -9  -3   28.27    6.03
   4  -9  -3   25.77    2.25
   3  -9  -3    1.23    2.82
   3  -9  -3    0.38    1.21
   2  -9  -3   18.95    2.37
   2  -9  -3   16.38    5.33
   1  -9  -3    2.14    3.31
   1  -9  -3    0.72    1.39
   0  -9  -3   -1.54    1.18
   0  -9  -3    0.74    3.87
  -1  -9  -3    1.52    4.16
  -1  -9  -3    1.32    1.72
  -2  -9  -3    1.15    1.80
  -2  -9  -3    0.09    4.57
   6 -10  -3    2.52    3.43
   5 -10  -3   32.00    6.72
   4 -10  -3   -0.67    2.73
   3 -10  -3    5.49    4.13
   2 -10  -3   98.12   11.45
   2 -10  -3   93.55    5.15
   1 -10  -3   14.36    2.61
   1 -10  -3   19.59    6.87
   0 -10  -3   58.84    4.65
   0 -10  -3   65.27   11.68
  -1 -10  -3   -0.04    4.84
  -1 -10  -3    1.17    1.92
   6 -11  -3    0.06    3.90
   5 -11  -3   63.76   10.16
   4 -11  -3    0.53    3.87
   3 -11  -3   11.39    5.67
   2 -11  -3   15.27    6.38
   2 -11  -3   14.47    2.72
   1 -11  -3   -0.35    4.15
   1 -11  -3    0.56    1.81
   0  12  -4    9.29    2.27
   0 -12   4    2.62    7.75
  -1  12  -4    4.94    1.87
   1 -12   4    0.00    7.51
  -2  12  -4   -0.27    1.38
   2 -12   4    0.32    6.74
  -3  12  -4    6.46    1.66
   3 -12   4    1.64    6.19
   4 -12   4    5.77    7.86
  -2 -11   4   -2.17    7.86
   1  11  -4    4.76    1.96
  -1 -11   4    3.70    7.46
   0  11  -4    2.56    1.70
   0 -11   4    8.25    8.04
  -1  11  -4    2.91    1.50
   1 -11   4    2.20    5.95
  -2  11  -4   42.95    3.25
   2 -11   4   33.33   10.46
  -3  11  -4    0.71    1.11
   3 -11   4    1.78    5.52
   4 -11   4   28.34    9.72
   5 -11   4   22.54    9.19
   3  10  -4   41.24    4.31
  -3 -10   4   35.89   14.35
   2  10  -4    7.26    2.08
  -2 -10   4    4.52    8.12
   1  10  -4   88.06    5.12
  -1 -10   4   73.55   15.83
   0  10  -4   -0.90    1.21
   0 -10   4   -3.85    4.00
  -1  10  -4    6.93    1.58
   1 -10   4   11.46    7.04
  -2  10  -4   96.87    4.56
   2 -10   4   80.67   13.77
  -3  10  -4    1.81    1.06
   3 -10   4    5.19    5.92
  -4  10  -4   80.64    3.48
   4 -10   4   76.08   13.03
   5 -10   4   37.76    9.39
   4   9  -4   27.67    3.61
  -4  -9   4   16.32   11.88
   3   9  -4    6.12    1.96
  -3  -9   4   -0.45    6.88
   2   9  -4   -0.78    1.18
  -2  -9   4    3.33    6.31
   1   9  -4   78.00    4.48
  -1  -9   4   79.74   15.06
   0   9  -4    1.58    1.20
   0  -9   4    1.07    5.43
  -1   9  -4   18.35    2.14
   1  -9   4    9.37    6.84
  -2   9  -4   44.45    2.83
   2  -9   4   44.50    9.83
  -3   9  -4    6.16    1.17
   3  -9   4    6.78    5.71
  -4   9  -4   36.91    2.08
   4  -9   4   40.97    8.90
  -5   9  -4   19.35    1.72
   5  -9   4   12.57    6.25
   5   8  -4    4.90    1.88
  -5  -8   4    1.29    8.16
   4   8  -4   18.06    2.69
  -4  -8   4   10.06    8.39
   3   8  -4    6.55    1.82
  -3  -8   4    2.51    6.01
   2   8  -4    4.97    1.49
  -2  -8   4    3.56    5.98
   1   8  -4    7.88    1.64
  -1  -8   4    5.61    5.86
   0   8  -4   23.07    2.32
   0  -8   4   11.55    6.30
  -1   8  -4   -0.05    0.90
   1  -8   4    0.38    4.48
  -2   8  -4   73.84    3.40
   2  -8   4   58.98   10.62
  -3   8  -4    1.26    0.75
   3  -8   4    1.61    4.31
  -4   8  -4    2.33    0.72
   4  -8   4   -2.60    4.14
  -5   8  -4   47.19    2.45
   5  -8   4   38.43    7.54
   5   7  -4   21.08    3.01
  -5  -7   4   19.15   11.14
   4   7  -4    0.49    1.09
  -4  -7   4    2.66    6.26
   3   7  -4   18.35    2.45
  -3  -7   4   12.55    8.55
   2   7  -4    1.97    1.09
  -2  -7   4    1.22    5.63
   1   7  -4   42.54    2.89
  -1  -7   4   26.22    8.31
   0   7  -4   62.13    3.29
   0  -7   4   56.97   10.83
  -1   7  -4   21.05    1.90
   1  -7   4   18.54    6.47
  -2   7  -4  227.36    7.20
   2  -7   4  207.91   17.27
  -3   7  -4    0.60    0.62
   3  -7   4    0.28    3.52
  -4   7  -4  121.06    4.28
  -4   7  -4  128.07    7.76
   4  -7   4   92.90   10.53
  -5   7  -4   75.12    3.08
  -6   7  -4   35.08    1.81
   6   6  -4  111.76    6.16
  -6  -6   4   89.17   20.01
   5   6  -4   33.26    3.53
  -5  -6   4   20.09    9.54
   4   6  -4   26.23    2.96
  -4  -6   4   32.36   11.09
   3   6  -4   58.88    3.66
  -3  -6   4   50.44   12.04
   2   6  -4   21.69    2.33
  -2  -6   4   18.80    7.88
   1   6  -4  184.93    6.70
  -1  -6   4  173.40   16.98
   0   6  -4   10.55    1.40
   0  -6   4   11.22    5.45
  -1   6  -4   14.00    1.42
   1  -6   4    9.70    4.93
  -2   6  -4   87.18    3.37
   2  -6   4   77.38    9.93
  -3   6  -4    1.68    1.82
  -3   6  -4    1.03    0.56
   3  -6   4   -1.46    3.44
  -4   6  -4  118.58    6.98
  -4   6  -4  132.00    4.58
   4  -6   4  115.84    4.25
  -5   6  -4    2.05    0.67
   5  -6   4    1.34    0.75
  -6   6  -4   10.00    1.09
   7   5  -4    1.31    1.52
  -7  -5   4    8.44    9.26
   6   5  -4   43.97    3.62
  -6  -5   4   25.36   11.02
   5   5  -4   21.23    2.61
  -5  -5   4   14.01    8.50
   4   5  -4   39.07    3.00
  -4  -5   4   31.10    9.79
   3   5  -4    1.76    0.99
  -3  -5   4    3.23    4.88
   2   5  -4    1.44    0.82
  -2  -5   4    4.32    4.88
   1   5  -4  133.66    5.04
  -1  -5   4  121.05   13.58
   0   5  -4   41.93    2.28
   0  -5   4   35.39    7.76
   1  -5   4    4.39    3.86
  -2   5  -4   -0.20    0.48
  -2   5  -4    0.62    2.35
   2  -5   4    0.23    0.61
   2  -5   4   -1.33    3.12
  -3   5  -4  106.85    7.08
  -3   5  -4  109.08    3.89
   3  -5   4  102.62    3.78
  -4   5  -4   20.21    1.51
   4  -5   4   20.25    1.50
  -5   5  -4  111.56    3.97
  -6   5  -4    0.09    0.59
  -7   5  -4    0.94    0.81
   7   4  -4    2.72    1.53
  -7  -4   4    6.59    8.25
   6   4  -4   -1.47    1.13
  -6  -4   4   -3.18    5.53
   5   4  -4   57.20    3.68
  -5  -4   4   50.59   12.98
   4   4  -4    1.23    0.99
  -4  -4   4    0.68    4.87
   3   4  -4  122.92    5.05
  -3  -4   4   94.49   14.52
   2   4  -4   70.41    3.29
  -2  -4   4   50.07    9.97
   1   4  -4    7.85    1.10
  -1  -4   4    4.58    4.37
   0   4  -4   47.45    2.31
   0  -4   4   38.83    8.13
  -1   4  -4    0.65    3.24
  -1   4  -4    2.97    0.65
   1  -4   4    4.31    0.83
   1  -4   4    5.92    4.16
  -2   4  -4  161.30    5.23
  -2   4  -4  188.34   11.93
   2  -4   4  157.30    5.25
  -3   4  -4  136.14    7.92
  -3   4  -4  118.58    4.44
   3  -4   4  124.20    4.32
  -4   4  -4   22.61    1.52
   4  -4   4   25.46    1.92
  -5   4  -4  148.97    5.03
  -6   4  -4    9.25    1.22
  -7   4  -4  100.58    4.23
   8   3  -4   35.87    3.88
  -8  -3   4   16.42   12.15
   7   3  -4    0.51    1.29
  -7  -3   4   -3.91    7.04
   6   3  -4   40.09    3.19
  -6  -3   4   26.40   10.61
   5   3  -4   77.38    4.10
  -5  -3   4   54.85   13.62
   4   3  -4   79.19    3.88
  -4  -3   4   58.70   12.54
   3   3  -4  117.40    4.77
  -3  -3   4  123.43   17.15
   2   3  -4    7.14    1.09
  -2  -3   4   13.86    6.09
   1   3  -4    2.79    0.71
  -1  -3   4    3.98    4.23
   0   3  -4   12.79    5.89
   0   3  -4    9.94    1.05
   0  -3   4   11.08    1.16
   0  -3   4    6.97    4.54
  -1   3  -4   31.79    7.03
  -1   3  -4   26.34    1.46
   1  -3   4   25.52    1.48
   1  -3   4   14.45    5.36
  -2   3  -4  281.67    8.92
  -2   3  -4  325.06   18.72
   2  -3   4  299.86    8.82
  -3   3  -4   44.72    5.63
  -3   3  -4   42.98    2.88
  -3   3  -4   39.15    2.00
   3  -3   4   36.39    2.04
  -4   3  -4  102.44    3.75
  -5   3  -4    5.34    0.94
  -6   3  -4    9.06    1.34
  -7   3  -4   55.79    3.12
  -8   3  -4    1.88    1.17
   8   2  -4   15.08    2.49
  -8  -2   4    4.47    9.64
  -7  -2   4    7.06    8.50
   6   2  -4   84.59    4.43
   5   2  -4   12.98    1.83
  -5  -2   4    6.71    7.07
   4   2  -4   52.25    2.89
  -4  -2   4   35.22   10.35
   3   2  -4   67.71    3.01
  -3  -2   4   32.59    9.24
   2   2  -4    7.11    0.99
  -2  -2   4   -1.84    3.81
   1   2  -4  285.53    8.36
   1   2  -4  258.73   20.51
  -1  -2   4  283.70    8.44
   0   2  -4   46.10    1.97
   0   2  -4   35.08    8.07
   0  -2   4   20.42    6.95
   0  -2   4   49.24    2.04
  -1   2  -4    3.22    3.96
  -1   2  -4    0.24    0.82
  -1   2  -4   -0.53    0.40
   1  -2   4   -0.11    0.47
  -2   2  -4  107.30    4.04
  -2   2  -4  126.53    6.56
  -3   2  -4   44.41    2.96
  -3   2  -4   47.26    2.20
  -4   2  -4  152.37    5.20
  -4   2  -4  154.66    7.68
  -5   2  -4   50.12    2.59
  -6   2  -4    1.91    0.95
  -8   2  -4   16.14    2.32
   8   1  -4    4.55    1.60
  -8  -1   4    1.16    7.96
   7   1  -4    8.26    1.70
  -7  -1   4   14.03    9.93
   6   1  -4   26.17    2.59
  -6  -1   4   13.75    9.01
  -5  -1   4   22.79    9.55
   4   1  -4   27.79    1.92
  -4  -1   4   12.66    7.01
   3   1  -4   36.42    2.52
   3   1  -4   32.82    1.91
  -3  -1   4   24.23    8.53
   2   1  -4   68.43    2.72
   2   1  -4   51.00   10.41
  -2  -1   4   70.02    2.88
   1   1  -4   13.80    6.11
   1   1  -4   30.12    1.50
  -1  -1   4   29.57    1.55
  -1  -1   4   12.22    6.19
   0   1  -4  438.13   19.30
   0   1  -4  388.54   11.75
   0  -1   4  434.29   11.88
  -1   1  -4  157.25    5.22
  -1   1  -4  161.59    8.61
   1  -1   4  169.67    5.26
   1  -1   4  149.59    8.46
  -2   1  -4   27.97    2.63
  -2   1  -4   27.89    1.64
   2  -1   4   31.63    1.78
   2  -1   4   26.35    2.80
  -3   1  -4   49.47    2.33
  -3   1  -4   49.85    3.64
   3  -1   4   52.02    3.75
  -4   1  -4    0.45    0.64
  -4   1  -4    0.24    1.21
   4  -1   4    0.41    0.99
  -5   1  -4  205.29    6.99
  -5   1  -4  207.23   11.96
   5  -1   4  197.51   10.13
  -6   1  -4   24.01    2.32
  -7   1  -4    3.94    1.25
  -8   1  -4   30.58    3.33
   8   0  -4   37.46    3.26
   8   0  -4   24.68    5.00
   7   0  -4   15.92    2.07
   6   0  -4   26.27    2.33
  -6   0   4   12.99    8.17
   4   0  -4    0.42    0.55
   4   0  -4   -0.12    0.77
  -4   0   4    0.98    5.36
   3   0  -4  317.97    9.19
  -3   0   4  308.09    9.41
   2   0  -4  192.72    5.94
   2   0  -4  196.79   10.49
  -2   0   4  200.30    6.03
   1   0  -4   68.58    2.54
   1   0  -4   67.07    5.01
  -1   0   4   69.13    5.14
  -1   0   4   70.47    2.62
   0   0  -4  146.63    4.88
   0   0  -4  147.66    8.51
   0   0   4  144.60    4.80
   0   0   4  151.15    8.43
  -1   0  -4   13.29    2.13
  -1   0  -4   13.18    1.11
   1   0   4   15.34    1.35
   1   0   4   12.68    2.20
  -2   0  -4   51.83    3.97
  -2   0  -4   54.85    2.41
   2   0   4   52.97    3.95
  -3   0  -4  310.92    9.59
  -3   0  -4  321.90   15.59
   3   0   4  317.43   15.13
  -4   0  -4   58.08    5.38
  -4   0  -4   66.50    3.12
   4   0   4   65.25    4.79
  -5   0  -4  117.68    9.14
  -5   0  -4  113.21    4.90
   5   0   4  124.61    7.73
  -6   0  -4    1.25    1.04
  -6   0  -4    1.63    3.28
  -7   0  -4   47.58    3.62
  -8   0  -4    3.21    1.61
   8  -1  -4   82.96    4.14
   8  -1  -4   87.44    7.73
   7  -1  -4    0.96    1.83
   7  -1  -4    1.03    0.90
   6  -1  -4   49.56    5.16
   6  -1  -4   52.09    2.69
   5  -1  -4   60.04    2.75
   5  -1  -4   69.49    3.38
   5  -1  -4   67.41    5.70
   4  -1  -4    1.11    0.52
   4  -1  -4    0.70    1.35
   4  -1  -4    0.56    0.70
   3  -1  -4  215.45   11.70
   3  -1  -4  209.60    6.23
  -3   1   4  204.02    6.33
   2  -1  -4   91.38    6.64
   2  -1  -4   97.62    3.20
  -2   1   4   92.73    3.19
  -2   1   4   91.86    6.43
   1  -1  -4   69.50    2.71
   1  -1  -4   59.86    5.11
  -1   1   4   71.55    5.30
  -1   1   4   68.47    2.63
   0  -1  -4   13.18    1.10
   0  -1  -4   14.73    2.64
   0   1   4   14.41    2.46
   0   1   4    9.90    1.04
  -1  -1  -4   27.97    3.08
  -1  -1  -4   31.99    1.71
   1   1   4   25.28    2.90
  -2  -1  -4   -0.21    0.45
  -2  -1  -4    0.97    1.16
   2   1   4   -0.40    1.02
  -3  -1  -4    3.99    1.98
  -3  -1  -4    5.85    1.09
  -4  -1  -4   30.66    4.79
  -4  -1  -4   30.02    2.26
  -5  -1  -4    2.98    1.11
  -5  -1  -4    1.03    2.33
  -6  -1  -4   -0.01    0.96
  -6  -1  -4    0.38    3.75
  -7  -1  -4   22.10    2.85
   8  -2  -4   10.15    3.31
   7  -2  -4   10.45    1.36
   7  -2  -4    7.54    2.74
   6  -2  -4   50.61    5.45
   6  -2  -4   51.46    2.54
   6  -2  -4   50.02    2.34
   5  -2  -4   18.50    3.58
   5  -2  -4   17.28    1.19
   5  -2  -4   19.39    1.59
   4  -2  -4   36.51    4.47
   4  -2  -4   43.47    1.76
  -4   2   4   42.74    2.06
   3  -2  -4    3.24    1.87
   3  -2  -4    3.50    0.59
  -3   2   4    4.48    0.67
   2  -2  -4   12.61    1.11
   2  -2  -4   12.88    2.66
  -2   2   4   12.80    1.06
  -2   2   4    9.16    2.47
   1  -2  -4   34.21    3.74
   1  -2  -4   39.61    1.78
  -1   2   4   30.78    3.46
  -1   2   4   35.55    1.82
   0  -2  -4   14.91    2.61
   0  -2  -4   14.44    1.19
   0   2   4   14.75    1.18
   0   2   4   19.88    3.32
  -1  -2  -4   42.27    4.11
  -1  -2  -4   37.48    2.07
  -2  -2  -4   10.23    2.66
  -2  -2  -4    7.27    1.16
  -3  -2  -4   81.68    3.80
  -3  -2  -4   85.45    7.14
  -4  -2  -4   25.16    5.00
  -4  -2  -4   24.61    2.38
  -5  -2  -4   58.05    8.33
  -5  -2  -4   44.75    3.24
  -6  -2  -4   23.58    6.81
  -6  -2  -4   22.02    2.77
  -7  -2  -4    4.62    1.86
   8  -3  -4   15.47    4.14
   7  -3  -4   -0.08    1.59
   7  -3  -4    0.08    0.50
   6  -3  -4    2.68    0.74
   6  -3  -4    1.82    1.87
   6  -3  -4    2.94    0.58
   5  -3  -4  161.81   11.14
   5  -3  -4  191.92    5.72
   5  -3  -4  185.61    5.39
   4  -3  -4   15.77    3.17
   4  -3  -4   15.00    1.10
  -4   3   4   14.63    1.07
   3  -3  -4  181.54   10.57
   3  -3  -4  165.57    5.24
  -3   3   4  174.51    5.24
   2  -3  -4  131.10    8.27
   2  -3  -4  122.63    4.08
  -2   3   4  125.60    4.24
   1  -3  -4    3.15    0.63
   1  -3  -4    4.08    1.71
  -1   3   4    3.25    0.64
   0  -3  -4  568.90   27.04
   0  -3  -4  577.58   16.18
  -1  -3  -4   10.30    1.29
  -1  -3  -4   10.62    2.79
  -2  -3  -4   54.36    2.91
  -2  -3  -4   55.68    5.75
  -3  -3  -4   38.71    2.74
  -3  -3  -4   37.47    6.09
  -4  -3  -4   -0.41    2.33
  -4  -3  -4    1.34    1.08
  -5  -3  -4  103.16    5.27
  -5  -3  -4   95.19   10.74
  -6  -3  -4    3.42    4.80
  -6  -3  -4    4.16    1.68
   7  -4  -4   26.04    4.49
   6  -4  -4   33.01    4.43
   5  -4  -4  291.18   15.64
   5  -4  -4  275.72    8.00
   4  -4  -4   49.59    5.03
   3  -4  -4  123.90    3.93
   3  -4  -4  124.66    8.41
  -3   4   4  123.17    4.06
   2  -4  -4   18.60    1.27
   2  -4  -4   19.75    3.40
  -2   4   4   19.80    1.34
   1  -4  -4   89.19    3.44
   1  -4  -4   92.95    7.07
   0  -4  -4  231.94    7.58
   0  -4  -4  246.07   13.95
  -1  -4  -4    1.39    0.80
  -1  -4  -4    0.67    2.00
  -2  -4  -4   42.97    6.29
  -2  -4  -4   37.74    2.67
  -3  -4  -4    0.51    1.03
  -3  -4  -4    0.61    2.00
  -4  -4  -4    9.02    1.88
  -4  -4  -4   10.93    4.78
  -5  -4  -4   20.09    6.52
  -5  -4  -4   11.76    2.28
  -6  -4  -4   -1.13    1.30
  -6  -4  -4    1.98    5.47
   7  -5  -4    2.65    2.12
   6  -5  -4   21.60    3.89
   5  -5  -4   44.00    5.04
   4  -5  -4    0.59    1.44
   4  -5  -4    0.20    0.39
  -4   5   4   -0.28    0.43
   3  -5  -4   46.18    5.10
   3  -5  -4   50.61    2.12
  -3   5   4   51.09    2.33
   2  -5  -4    6.77    2.48
   2  -5  -4    4.81    0.83
   1  -5  -4   -0.17    1.42
   1  -5  -4    0.38    0.65
   0  -5  -4    6.32    2.84
   0  -5  -4    3.07    0.96
  -1  -5  -4    3.91    1.12
  -1  -5  -4    2.77    2.46
  -2  -5  -4   11.51    4.04
  -2  -5  -4    5.52    1.41
  -3  -5  -4    7.52    3.98
  -3  -5  -4    5.12    1.51
  -4  -5  -4    0.70    3.54
  -4  -5  -4    0.71    1.41
  -5  -5  -4    0.64    1.35
  -5  -5  -4    1.64    4.90
   7  -6  -4   13.90    3.46
   6  -6  -4   18.49    3.73
   5  -6  -4   49.04    5.45
   4  -6  -4    0.28    1.58
   4  -6  -4    1.07    0.58
  -4   6   4    0.30    0.55
   3  -6  -4   28.38    1.82
   3  -6  -4   31.09    4.93
  -3   6   4   32.55    1.76
   2  -6  -4   49.52    2.57
   2  -6  -4   49.22    5.82
   1  -6  -4   12.40    3.68
   1  -6  -4    9.10    1.35
   0  -6  -4   39.96    6.62
   0  -6  -4   35.22    2.50
  -1  -6  -4    1.69    1.04
  -1  -6  -4    0.29    2.48
  -2  -6  -4    1.53    2.91
  -2  -6  -4    2.82    1.43
  -3  -6  -4   65.29    4.42
  -3  -6  -4   71.36   11.25
  -4  -6  -4    2.48    4.23
  -4  -6  -4    0.38    1.34
  -5  -6  -4   14.96    3.00
  -5  -6  -4   13.57    7.19
   7  -7  -4    1.32    2.37
   6  -7  -4    1.31    2.17
   5  -7  -4  116.28    9.24
   4  -7  -4    5.58    0.99
   4  -7  -4    5.65    2.65
   3  -7  -4  220.36   14.26
   3  -7  -4  213.69    7.08
   2  -7  -4   66.31    3.30
   2  -7  -4   64.85    7.31
   1  -7  -4    6.43    3.39
   1  -7  -4    7.02    1.37
   0  -7  -4   89.12    9.41
   0  -7  -4   88.08    4.47
  -1  -7  -4    6.58    3.49
  -1  -7  -4    5.00    1.50
  -2  -7  -4   47.66    9.13
  -2  -7  -4   43.19    3.60
  -3  -7  -4   17.73    6.72
  -3  -7  -4   22.55    3.23
  -4  -7  -4    3.03    4.75
  -4  -7  -4    0.15    1.56
   7  -8  -4    0.18    2.71
   6  -8  -4    0.78    2.54
   5  -8  -4   44.83    6.67
   4  -8  -4    1.72    2.39
   4  -8  -4    1.00    0.98
   3  -8  -4   40.65    2.70
   3  -8  -4   41.64    7.06
   2  -8  -4    0.03    2.46
   2  -8  -4    0.97    1.17
   1  -8  -4    0.70    1.15
   1  -8  -4    2.73    3.10
   0  -8  -4   10.30    4.72
   0  -8  -4   12.49    2.06
  -1  -8  -4   22.37    2.97
  -1  -8  -4   22.50    6.64
  -2  -8  -4   16.07    2.76
  -2  -8  -4   25.82    8.19
  -3  -8  -4    2.15    1.75
  -3  -8  -4   -0.29    4.28
   7  -9  -4    2.24    3.22
   6  -9  -4    2.52    3.01
   5  -9  -4    0.23    2.54
   4  -9  -4   20.86    2.14
   4  -9  -4   16.74    4.97
   3  -9  -4   -0.43    2.48
   3  -9  -4    0.62    1.32
   2  -9  -4   27.95    6.36
   2  -9  -4   21.93    2.50
   1  -9  -4    2.10    3.43
   1  -9  -4    4.74    1.63
   0  -9  -4    1.45    1.53
   0  -9  -4    2.29    3.71
  -1  -9  -4   10.04    5.69
  -1  -9  -4    6.30    2.03
  -2  -9  -4    1.79    4.63
  -2  -9  -4   -0.17    1.66
   7 -10  -4   10.13    4.85
   6 -10  -4   -0.31    2.97
   5 -10  -4   19.86    5.63
   4 -10  -4    2.04    3.63
   3 -10  -4   12.03    2.12
   3 -10  -4   10.27    4.75
   2 -10  -4   63.83   10.59
   2 -10  -4   69.78    4.60
   1 -10  -4    6.93    4.92
   1 -10  -4    6.16    1.97
   0 -10  -4   20.06    7.24
   0 -10  -4   22.15    3.28
   6 -11  -4    2.83    4.28
   5 -11  -4   27.66    6.94
   4 -11  -4    1.03    3.84
   3 -11  -4   27.95    7.68
   2 -11  -4   14.11    6.48
   2 -11  -4   10.89    2.60
   1 -11  -4    6.78    2.42
   1 -11  -4   13.34    6.47
   0  12  -5   16.80    2.75
   0 -12   5   11.60    9.16
  -1  12  -5    4.26    1.81
   1 -12   5    9.07    8.90
  -2  12  -5    6.54    1.83
   2 -12   5    5.53    8.07
  -3  12  -5    3.24    1.43
   3 -12   5    2.23    8.24
   4 -12   5    4.29    8.74
  -2 -11   5    1.05    8.37
   1  11  -5    9.23    2.25
  -1 -11   5    4.28    7.91
   0  11  -5    2.70    1.57
   0 -11   5    2.47    6.86
  -1  11  -5    1.55    1.46
   1 -11   5    3.42    7.62
  -2  11  -5   33.76    2.87
   2 -11   5   32.26   11.22
  -3  11  -5    4.14    1.39
   3 -11   5    4.05    6.44
  -4  11  -5   24.38    2.19
   4 -11   5   18.04    9.57
   3  10  -5   37.21    3.93
  -3 -10   5   48.68   16.84
   2  10  -5    6.20    1.93
  -2 -10   5    6.81    8.26
   1  10  -5   83.95    4.86
  -1 -10   5   58.43   15.02
   0  10  -5   -0.16    1.19
   0 -10   5    2.21    5.79
  -1  10  -5   10.13    1.86
   1 -10   5   12.37    8.16
  -2  10  -5   95.21    4.59
   2 -10   5  100.33   16.26
  -3  10  -5    3.42    1.16
   3 -10   5    2.00    5.99
  -4  10  -5   92.44    3.87
   4 -10   5   85.82   14.21
   4   9  -5   42.32    4.23
  -4  -9   5   38.18   15.45
   3   9  -5    7.04    1.89
  -3  -9   5    7.37    8.48
   2   9  -5    3.45    1.39
  -2  -9   5   -1.02    6.11
   1   9  -5   48.34    3.50
  -1  -9   5   35.81   11.48
   0   9  -5    7.07    1.49
   0  -9   5    7.08    6.75
  -1   9  -5   24.23    2.46
   1  -9   5   20.86    8.31
  -2   9  -5    4.92    1.23
   2  -9   5    8.08    6.63
  -3   9  -5    0.25    0.83
   3  -9   5   -1.89    4.91
  -4   9  -5   57.10    2.72
   4  -9   5   45.61    9.80
   5  -9   5    5.25    6.05
   5   8  -5    3.83    1.64
  -5  -8   5    1.01    9.28
   4   8  -5    5.64    1.56
  -4  -8   5   10.20    8.49
   3   8  -5    8.80    1.89
  -3  -8   5    3.25    7.51
   2   8  -5   -0.48    0.99
  -2  -8   5    1.37    5.80
   1   8  -5    9.29    1.68
  -1  -8   5   12.57    7.31
   0   8  -5   32.14    2.60
   0  -8   5   31.04    9.52
  -1   8  -5    6.03    1.24
   1  -8   5    1.27    4.84
  -2   8  -5  124.17    4.79
   2  -8   5  106.07   14.44
  -3   8  -5    1.89    0.85
   3  -8   5    0.18    4.86
  -4   8  -5    3.90    0.87
   4  -8   5    0.91    4.98
  -5   8  -5  106.28    4.26
   5   7  -5   26.39    3.20
  -5  -7   5   23.90   12.05
   4   7  -5    0.56    1.04
  -4  -7   5   -1.61    6.39
   3   7  -5   77.06    4.30
  -3  -7   5   62.84   15.36
   2   7  -5   -0.88    0.83
  -2  -7   5    3.72    5.85
   1   7  -5   94.72    4.40
  -1  -7   5   78.30   13.83
   0   7  -5   90.14    4.05
   0  -7   5   75.99   13.32
  -1   7  -5    3.71    0.98
   1  -7   5    3.82    5.14
  -2   7  -5   95.83    3.83
   2  -7   5   83.61   12.48
   3  -7   5    7.89    5.30
  -4   7  -5   50.78    5.02
  -4   7  -5   50.76    2.60
   4  -7   5   26.81    7.02
  -6   7  -5   21.96    1.68
   6   6  -5   83.92    5.08
  -6  -6   5   62.09   17.82
   5   6  -5    7.18    1.69
  -5  -6   5    7.63    8.33
   4   6  -5   19.15    2.39
  -4  -6   5   11.20    8.08
   3   6  -5   65.75    3.77
  -3  -6   5   59.97   14.36
   2   6  -5    3.97    1.21
  -2  -6   5    6.25    5.59
   1   6  -5  248.78    8.20
  -1  -6   5  208.94   20.23
   0   6  -5    1.47    0.77
   0  -6   5   -0.94    3.87
  -1   6  -5   18.50    1.69
   1  -6   5   15.79    6.25
  -2   6  -5  135.48    4.82
  -3   6  -5    6.83    2.84
  -3   6  -5    6.04    0.96
   3  -6   5    2.65    4.28
  -4   6  -5  139.40    4.96
  -4   6  -5  119.33    7.61
  -5   6  -5    1.32    0.72
   7   5  -5    0.20    1.22
  -7  -5   5    5.47    9.34
   6   5  -5   36.61    3.48
  -6  -5   5   23.40   11.55
   5   5  -5    5.21    1.47
  -5  -5   5    6.12    7.52
   4   5  -5   66.90    3.76
  -4  -5   5   30.11   10.92
   3   5  -5    1.07    0.86
  -3  -5   5    2.06    5.60
   2   5  -5    1.01    0.78
  -2  -5   5   -0.05    4.66
   1   5  -5   28.06    2.07
  -1  -5   5   27.75    8.09
   0   5  -5   76.75    3.34
   0  -5   5   63.46   11.23
  -1   5  -5    8.20    1.08
   1  -5   5    2.19    4.30
  -2   5  -5   32.12    6.42
  -2   5  -5   28.38    1.70
   2  -5   5   13.97    5.81
  -3   5  -5   73.90    7.17
  -3   5  -5   65.80    3.07
  -4   5  -5   28.82    2.47
  -4   5  -5   29.23    3.06
  -4   5  -5   24.61    1.81
  -5   5  -5   73.41    3.20
  -6   5  -5    5.20    0.99
  -7   5  -5    6.23    1.16
   7   4  -5    1.52    1.31
  -7  -4   5    2.65    8.43
   6   4  -5    3.85    1.61
  -6  -4   5    0.70    7.68
  -5  -4   5   11.85    9.01
   4   4  -5    1.78    1.03
  -4  -4   5    2.67    5.89
   3   4  -5  130.46    5.11
  -3  -4   5   84.73   15.80
   2   4  -5    7.30    1.15
  -2  -4   5    3.05    5.33
   1   4  -5   10.19    1.27
  -1  -4   5    8.89    5.47
   0   4  -5   23.26    1.63
   0  -4   5   11.23    5.71
  -1   4  -5   11.45    1.21
  -1   4  -5   19.34    6.83
   1  -4   5    6.30    5.32
  -2   4  -5  289.44    9.26
  -2   4  -5  353.49   21.03
  -3   4  -5   23.55    2.40
  -3   4  -5   21.47    1.72
  -3   4  -5   28.07    5.50
  -4   4  -5   27.85    1.84
  -5   4  -5   80.43    3.41
  -6   4  -5    4.10    0.99
  -7   4  -5  157.01    5.95
   8   3  -5   26.44    3.26
  -8  -3   5    8.24   11.30
   7   3  -5   16.65    2.49
  -7  -3   5    6.01    9.77
   6   3  -5   54.22    3.57
  -6  -3   5   27.67   12.38
   5   3  -5   78.58    4.04
  -5  -3   5   46.17   13.12
   4   3  -5   94.43    4.16
  -4  -3   5   46.42   12.27
   3   3  -5  367.21   11.36
   2   3  -5   12.72    1.42
  -2  -3   5   11.05    6.91
   1   3  -5   72.28    3.08
   0   3  -5   30.31    1.72
   0   3  -5   34.86    8.49
   0  -3   5    8.51    6.06
  -1   3  -5   11.50    6.10
  -1   3  -5   11.80    1.16
   1  -3   5    4.54    4.83
  -2   3  -5  280.05   13.10
  -2   3  -5  281.31    8.61
  -2   3  -5  234.51   18.20
  -3   3  -5    9.18    1.22
  -3   3  -5   10.60    1.91
  -3   3  -5   10.02    4.71
  -4   3  -5  109.95    4.21
  -5   3  -5   13.32    1.51
  -6   3  -5    0.19    0.68
  -7   3  -5   92.21    4.36
  -8   3  -5    2.86    1.31
   8   2  -5   11.64    2.21
  -8  -2   5    7.05   10.98
   7   2  -5    5.03    1.40
  -7  -2   5    3.76    8.78
   6   2  -5   70.16    3.88
  -6  -2   5   33.38   12.20
   5   2  -5    0.67    0.87
  -5  -2   5    0.52    6.12
  -4  -2   5    6.79    6.79
   3   2  -5  104.04    4.13
   2   2  -5   46.45    2.30
  -2  -2   5   23.32    8.69
   1   2  -5  491.75   13.52
   1   2  -5  429.16   31.55
   0   2  -5    6.59    5.32
   0  -2   5    1.46    4.98
  -1   2  -5    9.01    4.92
  -1   2  -5   23.80    2.75
  -1   2  -5   23.34    1.63
   1  -2   5   26.34    1.84
  -2   2  -5  245.43   12.05
  -2   2  -5  229.17    7.49
  -3   2  -5   71.90    3.15
  -3   2  -5   75.74    4.73
  -4   2  -5   70.20    3.17
  -4   2  -5   68.48    4.63
   4  -2   5   79.60    4.94
  -5   2  -5   38.61    3.79
  -5   2  -5   34.02    2.28
   5  -2   5   35.99    3.22
  -6   2  -5    6.08    1.29
  -8   2  -5   10.48    2.07
   8   1  -5   -0.36    1.13
   7   1  -5   -0.19    0.94
  -7  -1   5    0.29    7.88
  -6  -1   5    2.02    7.00
  -5  -1   5   18.16    9.83
   4   1  -5   66.81    3.06
  -4  -1   5   38.84   12.14
   3   1  -5   51.58    2.41
  -3  -1   5   20.46    8.84
   2   1  -5  105.12    3.75
  -2  -1   5   98.84    3.83
   1   1  -5   31.68    1.70
   1   1  -5   33.64    3.42
  -1  -1   5   31.89    1.82
   0   1  -5  357.96   16.50
   0   1  -5  334.73    9.88
   0  -1   5  310.81    9.77
  -1   1  -5   37.47    3.82
  -1   1  -5   39.91    2.16
   1  -1   5   42.11    3.96
  -2   1  -5    5.98    1.70
  -2   1  -5    6.95    1.04
   2  -1   5    6.00    1.84
  -3   1  -5   41.46    2.22
  -3   1  -5   39.07    3.44
   3  -1   5   36.03    3.64
  -4   1  -5    8.63    2.08
  -4   1  -5   10.34    1.40
   4  -1   5    8.69    2.03
  -5   1  -5  108.20    7.58
  -5   1  -5  104.37    4.45
  -6   1  -5    8.67    1.61
  -7   1  -5   18.39    2.43
  -8   1  -5   33.12    3.50
   8   0  -5   49.17    6.46
   8   0  -5   52.33    3.48
   7   0  -5    0.83    1.11
   7   0  -5    0.80    1.82
   6   0  -5   18.20    1.94
   6   0  -5   16.56    3.78
   5   0  -5  116.64    4.58
   5   0  -5  124.62    8.67
   4   0  -5    1.80    1.61
   4   0  -5    0.92    0.59
   3   0  -5  359.90   10.26
   3   0  -5  352.02   17.63
  -3   0   5  338.80   10.36
   2   0  -5  184.08   10.32
   2   0  -5  175.51    5.60
  -2   0   5  178.22    5.72
   1   0  -5  253.07   13.50
   1   0  -5  264.35    7.72
  -1   0   5  236.06   13.27
  -1   0   5  254.24    7.67
   0   0  -5    8.83    1.11
   0   0  -5    9.35    2.38
   0   0   5    9.04    2.16
   0   0   5    8.63    1.11
  -1   0  -5   39.38    2.08
  -1   0  -5   35.38    3.73
   1   0   5   37.10    3.85
  -2   0  -5  114.83    4.27
  -2   0  -5  112.93    7.05
   2   0   5  112.43    7.08
  -3   0  -5  111.22    7.20
  -3   0  -5  104.29    4.28
   3   0   5  119.68    7.16
  -4   0  -5   60.61    5.40
  -4   0  -5   57.08    3.01
  -5   0  -5   45.24    5.58
  -5   0  -5   45.59    2.93
  -7   0  -5   79.04    4.62
   8  -1  -5  123.94   10.13
   8  -1  -5  127.75    5.51
   7  -1  -5    2.03    0.95
   7  -1  -5    1.34    1.84
   6  -1  -5   74.91    6.70
   6  -1  -5   67.65    3.14
   5  -1  -5    5.97    0.95
   5  -1  -5   10.91    2.98
   4  -1  -5   29.35    4.48
   4  -1  -5   28.37    1.61
  -4   1   5   27.07    1.93
   3  -1  -5  273.34    7.98
   3  -1  -5  272.67   14.87
  -3   1   5  267.15    8.08
   2  -1  -5   20.92    1.41
   2  -1  -5   25.75    3.91
  -2   1   5   22.95    1.53
   1  -1  -5  340.17   10.42
   1  -1  -5  343.80   17.97
  -1   1   5  375.32   10.39
   0  -1  -5    0.72    1.35
   0  -1  -5    0.35    0.51
  -1  -1  -5   -0.07    0.50
  -1  -1  -5    0.72    1.01
  -2  -1  -5  138.26    4.98
  -2  -1  -5  133.95    8.46
  -3  -1  -5   37.85    4.36
  -3  -1  -5   36.37    2.34
  -4  -1  -5   38.38    2.65
  -4  -1  -5   46.86    5.33
  -5  -1  -5    0.22    0.93
  -5  -1  -5   -1.19    2.01
  -6  -1  -5    1.49    1.23
  -7  -1  -5   22.81    3.00
   8  -2  -5    6.74    3.16
   7  -2  -5   10.38    1.27
   7  -2  -5    7.49    2.99
   6  -2  -5   27.56    1.67
   6  -2  -5   27.24    4.82
   5  -2  -5   37.10    2.35
   5  -2  -5   38.62    1.82
   5  -2  -5   32.89    5.09
   4  -2  -5   60.00    2.38
   4  -2  -5   64.06    6.09
  -4   2   5   59.88    2.57
   3  -2  -5    6.07    0.89
   3  -2  -5    8.48    2.72
  -3   2   5    6.31    0.90
   2  -2  -5  115.66    4.04
   2  -2  -5  112.94    8.02
  -2   2   5  107.61    3.91
   1  -2  -5   33.40    1.87
   1  -2  -5   35.07    4.13
  -1   2   5   37.42    2.08
   0  -2  -5  121.71    8.15
   0  -2  -5  124.75    4.45
  -1  -2  -5   22.22    3.64
  -1  -2  -5   25.34    1.75
  -2  -2  -5   14.65    1.63
  -2  -2  -5   14.71    3.36
  -3  -2  -5   91.49    4.18
  -3  -2  -5   94.93    7.86
  -4  -2  -5   48.68    6.25
  -4  -2  -5   48.26    3.18
  -5  -2  -5   32.23    6.45
  -5  -2  -5   26.81    2.79
  -6  -2  -5   12.50    2.26
  -7  -2  -5    2.56    1.77
   8  -3  -5    7.94    3.33
   7  -3  -5    0.16    0.46
   7  -3  -5   -0.22    1.90
   6  -3  -5    0.89    0.45
   6  -3  -5   -0.20    1.62
   5  -3  -5  157.79    4.87
   5  -3  -5  139.87   10.42
   4  -3  -5    1.69    0.56
   4  -3  -5    0.37    1.56
  -4   3   5    1.65    0.62
   3  -3  -5   52.18    5.31
   3  -3  -5   47.03    2.18
  -3   3   5   50.26    2.24
   2  -3  -5  164.85    5.41
   2  -3  -5  166.57   10.56
  -2   3   5  166.88    5.50
   1  -3  -5   -0.35    1.24
   1  -3  -5    0.91    0.58
   0  -3  -5  239.06    7.66
   0  -3  -5  242.23   13.70
  -1  -3  -5    5.14    2.34
  -1  -3  -5    5.17    1.07
  -2  -3  -5   43.52    5.38
  -2  -3  -5   43.98    2.71
  -3  -3  -5   22.39    2.41
  -3  -3  -5   21.75    4.94
  -4  -3  -5    3.32    3.04
  -4  -3  -5    2.39    1.25
  -5  -3  -5   69.15   10.20
  -5  -3  -5   64.82    4.16
  -6  -3  -5    5.43    1.91
   8  -4  -5   56.51    6.71
   7  -4  -5   24.84    4.85
   6  -4  -5   17.93    1.22
   6  -4  -5   17.37    3.98
   5  -4  -5  137.47    9.78
   5  -4  -5  125.72    4.21
  -5   4   5  136.67    4.33
   4  -4  -5    5.37    2.38
   4  -4  -5    5.57    0.76
  -4   4   5    8.21    0.89
   3  -4  -5   88.60    3.28
   3  -4  -5   92.67    7.42
  -3   4   5   91.39    3.40
   2  -4  -5   31.56    1.82
   2  -4  -5   36.75    4.52
   1  -4  -5  343.90   10.09
   1  -4  -5  319.88   17.90
   0  -4  -5  108.79    4.38
   0  -4  -5  115.17    8.69
  -1  -4  -5    2.16    1.96
  -1  -4  -5    3.56    1.05
  -2  -4  -5   21.20    4.63
  -2  -4  -5   21.45    2.21
  -3  -4  -5    0.80    2.32
  -3  -4  -5   -0.37    0.87
  -4  -4  -5    7.49    1.77
  -4  -4  -5    2.51    3.18
  -5  -4  -5    3.29    4.25
  -5  -4  -5    5.35    1.78
   8  -5  -5   41.25    6.14
   7  -5  -5    1.63    2.30
   6  -5  -5   26.74    4.81
   5  -5  -5   -0.52    1.63
   5  -5  -5    0.31    0.43
  -5   5   5   -0.06    0.45
   4  -5  -5    1.47    1.89
   4  -5  -5    2.49    0.62
  -4   5   5    3.15    0.76
   3  -5  -5   41.07    5.10
   3  -5  -5   34.39    1.87
  -3   5   5   37.82    2.15
   2  -5  -5   40.06    2.20
   2  -5  -5   47.05    5.39
   1  -5  -5   34.47    2.19
   1  -5  -5   40.25    5.16
   0  -5  -5    3.99    2.56
   0  -5  -5    5.71    1.15
  -1  -5  -5    0.28    0.83
  -1  -5  -5    3.09    2.60
  -2  -5  -5   30.87    6.31
  -2  -5  -5   25.71    2.60
  -3  -5  -5   18.32    5.45
  -3  -5  -5   13.90    2.19
  -4  -5  -5    9.47    5.19
  -4  -5  -5    8.64    2.07
  -5  -5  -5    4.70    4.77
  -5  -5  -5    3.14    1.92
   7  -6  -5    5.48    2.95
   6  -6  -5   68.60    6.98
   5  -6  -5   84.46    2.95
   5  -6  -5   87.92    7.85
   4  -6  -5    7.94    0.99
   4  -6  -5    5.54    2.64
  -4   6   5    6.66    1.01
   3  -6  -5   22.52    1.72
   3  -6  -5   20.35    4.25
   2  -6  -5  115.77    9.54
   2  -6  -5  115.74    4.51
   1  -6  -5    0.17    0.77
   1  -6  -5   -0.20    1.78
   0  -6  -5   81.72    8.64
   0  -6  -5   87.82    4.19
  -1  -6  -5    0.90    2.60
  -1  -6  -5   -0.41    0.91
  -2  -6  -5    6.96    3.98
  -2  -6  -5    7.36    1.71
  -3  -6  -5   69.52    4.55
  -3  -6  -5   70.99   10.95
  -4  -6  -5    7.41    5.12
  -4  -6  -5    7.95    2.19
   7  -7  -5    0.61    2.52
   6  -7  -5    0.78    2.19
   5  -7  -5   81.57    8.09
   4  -7  -5    8.88    3.43
   4  -7  -5    7.22    1.18
   3  -7  -5   39.85    2.45
   3  -7  -5   42.97    6.70
   2  -7  -5   20.84    4.94
   2  -7  -5   17.87    1.89
   1  -7  -5    0.89    1.06
   1  -7  -5    1.57    2.72
   0  -7  -5   86.82    9.75
   0  -7  -5   96.92    4.74
  -1  -7  -5    3.64    3.79
  -1  -7  -5    2.07    1.36
  -2  -7  -5   30.38    3.34
  -2  -7  -5   29.20    7.29
  -3  -7  -5   21.49    3.24
  -3  -7  -5   22.68    7.45
   7  -8  -5   -0.72    2.69
   6  -8  -5   -0.96    2.33
   5  -8  -5   43.91    7.03
   4  -8  -5   11.68    1.60
   4  -8  -5   12.09    4.12
   3  -8  -5   51.07    3.05
   3  -8  -5   50.34    7.68
   2  -8  -5    2.17    1.24
   2  -8  -5    1.54    2.86
   1  -8  -5    1.93    1.19
   1  -8  -5    6.37    3.65
   0  -8  -5   12.66    2.21
   0  -8  -5   18.44    5.83
  -1  -8  -5    4.92    1.78
  -1  -8  -5    4.94    4.39
  -2  -8  -5    9.75    5.86
  -2  -8  -5    9.71    2.31
   7  -9  -5    2.00    3.39
   6  -9  -5    7.88    3.87
   5  -9  -5    5.73    3.65
   4  -9  -5    6.23    3.94
   3  -9  -5   -0.43    1.33
   3  -9  -5    0.78    3.39
   2  -9  -5   27.13    2.87
   2  -9  -5   24.52    6.51
   1  -9  -5    0.81    3.02
   1  -9  -5    0.42    1.34
   0  -9  -5   21.42    6.72
   0  -9  -5   11.68    2.47
  -1  -9  -5    0.20    1.66
  -1  -9  -5    1.76    4.43
   7 -10  -5    6.22    4.58
   6 -10  -5    5.95    4.32
   5 -10  -5   25.56    6.61
   4 -10  -5   -0.09    3.21
   3 -10  -5    2.78    3.87
   3 -10  -5    9.87    2.09
   2 -10  -5   23.29    7.00
   2 -10  -5   27.91    3.19
   1 -10  -5    3.00    4.07
   1 -10  -5   -0.48    1.61
   0 -10  -5   46.45   10.54
   0 -10  -5   42.69    4.26
   5 -11  -5   13.90    6.17
   4 -11  -5    2.26    3.82
   3 -11  -5   30.26    8.07
   0  12  -6    4.38    1.95
   0 -12   6   -2.04    7.66
  -1  12  -6    9.70    2.11
   1 -12   6    1.93    8.45
  -2  12  -6    2.67    1.44
   2 -12   6    2.63    8.99
  -3  12  -6    8.05    1.75
   3 -12   6   10.14    9.46
   4 -12   6    6.38    9.03
   1  11  -6   22.48    3.04
  -1 -11   6   12.08   10.18
   0  11  -6   10.64    2.14
   0 -11   6    8.44    8.52
  -1  11  -6   -0.53    1.28
   1 -11   6    3.78    7.81
  -2  11  -6   70.98    4.12
   2 -11   6   44.95   13.45
  -3  11  -6   16.83    2.13
   3 -11   6   11.87    8.41
  -4  11  -6   33.91    2.49
   4 -11   6   28.62   11.16
   3  10  -6   42.92    4.14
  -3 -10   6   37.08   15.26
   2  10  -6    2.37    1.41
  -2 -10   6    3.48    8.29
   1  10  -6   66.94    4.40
  -1 -10   6   84.27   18.41
   0  10  -6   -0.29    1.15
   0 -10   6   -1.86    6.57
  -1  10  -6   19.03    2.37
   1 -10   6   19.13   10.12
  -2  10  -6   42.14    2.96
   2 -10   6   34.84   11.25
  -3  10  -6    3.16    1.14
   3 -10   6    7.30    6.84
  -4  10  -6  109.87    4.35
   4 -10   6   68.83   14.23
   4   9  -6   43.52    4.23
  -4  -9   6    7.61   12.05
   3   9  -6   19.88    2.71
  -3  -9   6   20.57   11.09
   2   9  -6    2.29    1.34
  -2  -9   6    0.82    6.45
   1   9  -6   77.65    4.36
  -1  -9   6   55.00   14.14
   0   9  -6   -0.41    0.99
   0  -9   6    0.31    5.83
  -1   9  -6   30.60    2.67
   1  -9   6   14.30    8.90
  -2   9  -6    4.96    1.25
   2  -9   6    5.68    6.41
  -3   9  -6    1.46    0.88
   3  -9   6    2.55    6.54
  -4   9  -6   73.08    3.23
   4  -9   6   36.01    9.77
  -5   9  -6    6.91    1.42
   5   8  -6    4.28    1.71
  -5  -8   6    1.96    9.17
   4   8  -6    3.99    1.44
  -4  -8   6    6.03    9.92
   3   8  -6   11.02    2.04
  -3  -8   6   17.32   10.15
   2   8  -6   -0.19    0.92
  -2  -8   6   -2.84    5.47
   1   8  -6   10.82    1.72
  -1  -8   6    2.78    6.83
   0   8  -6   67.11    3.62
   0  -8   6   48.04   11.93
  -1   8  -6   11.68    1.65
   1  -8   6    6.29    6.33
  -2   8  -6   40.33    2.50
   2  -8   6   22.15    8.26
  -3   8  -6    0.79    0.68
   3  -8   6    2.33    5.40
  -4   8  -6   18.12    1.82
   4  -8   6   15.07    6.40
  -5   8  -6   49.23    2.87
   5   7  -6   17.13    2.49
  -5  -7   6    7.90   10.10
   4   7  -6   -0.47    0.81
  -4  -7   6    1.16    7.03
   3   7  -6   68.34    4.00
  -3  -7   6   59.10   15.53
   2   7  -6    4.53    1.34
  -2  -7   6    3.18    7.05
   1   7  -6  190.81    6.85
  -1  -7   6  134.48   18.07
   0   7  -6  103.89    4.46
   0  -7   6   73.55   13.90
  -1   7  -6    1.27    0.89
   1  -7   6    0.53    4.81
  -2   7  -6   42.91    2.46
   2  -7   6   25.78    8.34
  -3   7  -6    9.42    1.29
   3  -7   6    7.51    6.01
  -4   7  -6  120.77    4.86
  -5   7  -6   49.35    2.77
  -6   7  -6    4.45    1.10
   6   6  -6   80.54    4.91
  -6  -6   6   71.89   19.29
   5   6  -6    1.78    1.15
  -5  -6   6    2.85    8.12
   4   6  -6   33.98    3.21
  -4  -6   6   25.07   10.86
   3   6  -6   67.50    3.72
  -3  -6   6   45.25   12.69
   2   6  -6    0.45    0.83
  -2  -6   6   -1.98    4.47
   1   6  -6  291.46    9.60
   0  -6   6    1.71    5.65
  -1   6  -6    4.17    0.99
   1  -6   6    3.05    5.26
  -2   6  -6   54.75    2.65
   2  -6   6   28.34    8.25
  -3   6  -6   52.43    2.73
  -3   6  -6   55.46    7.98
  -4   6  -6  108.14    7.80
  -4   6  -6   99.27    6.18
  -4   6  -6  107.28    4.40
  -5   6  -6    2.50    0.94
  -6   6  -6    6.24    1.14
  -7  -5   6   -0.45    9.29
   6   5  -6   53.56    3.80
  -6  -5   6   36.88   14.45
   5   5  -6   17.52    2.38
  -5  -5   6    3.08    7.32
   4   5  -6   45.69    3.12
  -4  -5   6   26.79   11.01
   3   5  -6    0.29    0.71
  -3  -5   6    0.12    5.21
   2   5  -6   -1.07    0.63
  -2  -5   6    1.24    4.71
   1   5  -6  114.74    4.52
  -1  -5   6   79.15   14.80
   0   5  -6   40.95    2.35
   0  -5   6   28.42    8.62
  -1   5  -6   71.64    3.08
   1  -5   6   35.06    9.38
   2  -5   6    6.01    5.69
  -3   5  -6   49.23    7.96
  -3   5  -6   33.79    2.33
  -4   5  -6   20.69    2.63
  -4   5  -6   29.76    4.53
  -4   5  -6   24.84    1.95
  -5   5  -6   67.73    3.29
  -6   5  -6    9.24    1.40
  -7   5  -6   13.75    1.79
   7   4  -6    0.18    1.20
  -7  -4   6   -0.73    7.85
   6   4  -6   -0.39    1.04
  -6  -4   6    1.36    7.09
   5   4  -6   37.94    2.89
  -5  -4   6   20.73   10.33
  -4  -4   6    6.84    7.61
   3   4  -6   97.03    4.20
  -3  -4   6   51.63   13.21
   2   4  -6   45.73    2.57
  -2  -4   6   20.16    8.25
   1   4  -6   25.01    1.84
  -1  -4   6   11.51    6.85
   0   4  -6  321.88    9.87
   1  -4   6   12.10    6.79
  -2   4  -6  175.26    6.13
  -2   4  -6  188.09   16.82
  -3   4  -6    8.34    1.96
  -3   4  -6    8.58    5.09
  -3   4  -6    6.40    1.15
  -4   4  -6    6.30    4.23
  -4   4  -6    5.74    1.48
  -4   4  -6    6.65    1.19
  -5   4  -6   35.99    2.33
  -6   4  -6   -0.19    0.68
  -7   4  -6  118.09    5.04
   7   3  -6   10.11    2.05
  -7  -3   6    2.17    9.40
   6   3  -6   41.50    3.09
  -6  -3   6   20.53   10.78
   5   3  -6   54.85    3.30
  -5  -3   6   28.09   11.56
   4   3  -6   56.66    3.09
  -4  -3   6   20.26    9.72
   3   3  -6  207.21    7.17
   2   3  -6    3.00    0.86
  -2  -3   6    1.24    5.33
   1   3  -6  122.12    4.53
   0  -3   6    3.79    5.85
  -1   3  -6    0.78    0.57
  -1   3  -6    0.52    1.09
  -1   3  -6    1.13    5.26
  -2   3  -6  274.32    8.84
  -2   3  -6  271.85   13.74
  -3   3  -6   10.14    5.63
  -3   3  -6   17.48    2.64
  -3   3  -6   14.43    1.63
  -4   3  -6  120.72    4.86
  -4   3  -6  131.14    6.98
  -5   3  -6   10.83    1.49
  -6   3  -6    0.52    0.88
  -7   3  -6   53.79    3.44
  -8   3  -6   -0.16    1.13
   8   2  -6   11.21    2.26
  -8  -2   6    1.56    9.63
   7   2  -6    5.40    1.52
  -7  -2   6   -2.39    9.40
  -6  -2   6   29.17   12.51
   5   2  -6    2.54    1.04
  -5  -2   6   -0.58    6.61
   4   2  -6  102.91    4.36
   3   2  -6   50.68    2.61
  -3  -2   6   21.00    9.58
   2   2  -6   19.38    1.55
  -2  -2   6   10.01    8.27
   0   2  -6  123.70    4.37
   0   2  -6  117.29    7.58
  -1   2  -6   29.22    2.00
  -1   2  -6    6.60    5.55
  -1   2  -6   25.99    3.20
  -2   2  -6   43.66    4.05
  -2   2  -6   38.92    2.30
  -3   2  -6   73.83    3.47
  -3   2  -6   82.72    5.51
  -4   2  -6   54.92    2.91
  -4   2  -6   52.95    4.24
   4  -2   6   55.73    4.65
  -5   2  -6   33.28    2.41
  -5   2  -6   32.80    3.67
  -6   2  -6    0.61    0.90
  -7   2  -6   10.61    1.87
  -8   2  -6   18.34    2.48
   8   1  -6    2.21    1.43
   8   1  -6    2.42    3.02
   7   1  -6    1.33    1.13
  -6  -1   6    4.28    7.92
  -5  -1   6   35.21   13.48
  -4  -1   6   20.88    9.83
   3   1  -6   63.75    2.88
   2   1  -6   61.35    2.75
   2   1  -6   62.31    5.28
   1   1  -6   10.09    1.14
   1   1  -6   14.71    2.84
   0   1  -6  157.00    5.62
   0   1  -6  165.89    9.81
  -1   1  -6   33.62    2.09
  -1   1  -6   35.16    3.89
   1  -1   6   33.21    3.91
  -2   1  -6    6.07    1.87
  -2   1  -6    3.72    0.91
   2  -1   6    5.47    1.89
  -3   1  -6   38.15    3.83
  -3   1  -6   41.82    2.44
   3  -1   6   45.87    4.39
  -4   1  -6    1.28    1.47
  -4   1  -6   -0.98    0.61
   4  -1   6    0.13    1.55
  -5   1  -6  101.69    4.52
  -5   1  -6   98.24    7.41
  -6   1  -6   -0.33    0.96
  -7   1  -6   19.26    2.48
   8   0  -6   65.56    3.91
   8   0  -6   75.59    8.18
   7   0  -6    1.12    2.16
   7   0  -6    0.41    0.88
   6   0  -6    2.30    0.90
   6   0  -6    3.73    2.29
   5   0  -6   89.10    3.82
   5   0  -6   97.58    7.79
   4   0  -6    1.16    0.58
   4   0  -6    0.22    1.35
   3   0  -6  402.58   20.22
   3   0  -6  397.33   11.66
   2   0  -6  253.66    7.70
   2   0  -6  247.30   13.84
   1   0  -6  224.23   12.98
   1   0  -6  230.47    7.37
   0   0  -6  212.93    7.01
   0   0  -6  212.60   12.27
  -1   0  -6   -0.18    0.55
  -1   0  -6   -0.12    1.18
  -2   0  -6  148.29    5.33
  -2   0  -6  136.24    8.70
  -3   0  -6   52.27    4.90
  -3   0  -6   54.15    2.88
  -4   0  -6   28.33    2.52
  -4   0  -6   23.25    4.00
  -5   0  -6   47.17    3.05
  -5   0  -6   43.93    5.54
  -6   0  -6    4.57    1.48
  -7   0  -6   46.31    3.72
   8  -1  -6  128.52   10.80
   7  -1  -6    2.02    0.89
   7  -1  -6    2.41    2.36
   6  -1  -6   47.05    5.77
   6  -1  -6   46.43    2.48
   5  -1  -6    0.10    0.53
   5  -1  -6    0.60    1.66
   4  -1  -6   27.86    1.67
   4  -1  -6   31.68    4.92
   3  -1  -6   72.41    6.48
   3  -1  -6   67.44    2.80
   2  -1  -6   13.01    3.12
   2  -1  -6   11.90    1.31
   1  -1  -6  161.35    5.66
   1  -1  -6  168.58   10.56
   0  -1  -6   36.54    2.10
   0  -1  -6   34.77    4.28
  -1  -1  -6    3.00    1.77
  -1  -1  -6    3.37    0.83
  -2  -1  -6   87.63    6.76
  -2  -1  -6   90.05    3.89
  -3  -1  -6   31.86    4.73
  -3  -1  -6   28.19    2.19
  -4  -1  -6   25.85    2.46
  -4  -1  -6   33.48    5.33
  -5  -1  -6    1.27    2.47
  -5  -1  -6   -0.08    1.02
  -6  -1  -6    1.33    1.27
  -7  -1  -6    7.87    2.13
   8  -2  -6   -0.17    2.21
   7  -2  -6    3.98    2.70
   7  -2  -6    1.97    0.76
   6  -2  -6   39.33    6.23
   6  -2  -6   36.54    1.97
   5  -2  -6   28.56    5.01
   5  -2  -6   24.11    1.49
   4  -2  -6   93.83    3.49
   4  -2  -6   94.51    7.96
  -4   2   6   88.96    3.54
   3  -2  -6    5.20    2.48
   3  -2  -6    5.37    0.96
   2  -2  -6   79.39    6.95
   2  -2  -6   82.98    3.38
   1  -2  -6   99.07    7.64
   1  -2  -6   96.86    3.85
   0  -2  -6  151.07    5.35
   0  -2  -6  140.46    9.67
  -1  -2  -6   15.57    1.59
  -1  -2  -6   18.66    3.52
  -2  -2  -6    0.79    1.53
  -2  -2  -6    0.32    0.80
  -3  -2  -6   47.11    5.69
  -3  -2  -6   49.15    3.06
  -4  -2  -6   51.95    7.48
  -4  -2  -6   48.88    3.34
  -5  -2  -6   49.04    7.98
  -5  -2  -6   39.44    3.34
  -6  -2  -6    2.88    1.54
   8  -3  -6   30.84    5.85
   7  -3  -6    1.32    2.16
   6  -3  -6    7.96    0.99
   6  -3  -6    4.88    2.68
   5  -3  -6  147.50    4.95
   5  -3  -6  136.85   10.53
  -5   3   6  140.51    4.90
   4  -3  -6    7.45    1.04
   4  -3  -6    5.35    2.54
  -4   3   6    7.54    1.04
   3  -3  -6   73.72    3.10
   3  -3  -6   74.73    6.91
   2  -3  -6   46.34    2.35
   2  -3  -6   37.93    4.96
   1  -3  -6   13.37    1.48
   1  -3  -6   14.81    3.59
   0  -3  -6  391.78   12.01
   0  -3  -6  404.34   20.97
  -1  -3  -6    4.44    2.14
  -1  -3  -6    2.41    0.94
  -2  -3  -6   70.13    7.03
  -2  -3  -6   71.76    3.68
  -3  -3  -6    2.90    2.74
  -3  -3  -6    4.57    1.32
  -4  -3  -6   -0.32    2.47
  -4  -3  -6    2.29    1.28
  -5  -3  -6   65.53   10.26
  -5  -3  -6   53.20    3.96
  -6  -3  -6    0.52    1.55
   8  -4  -6   63.88    7.70
   7  -4  -6   13.55    4.03
   6  -4  -6   14.18    1.28
   6  -4  -6   11.56    3.83
   5  -4  -6   85.02    3.29
   5  -4  -6   84.04    7.93
  -5   4   6   89.66    3.24
   4  -4  -6    6.62    0.94
   4  -4  -6    9.89    3.17
  -4   4   6    8.24    1.03
   3  -4  -6   98.36    3.76
   3  -4  -6   94.08    8.17
   2  -4  -6    0.03    1.48
   2  -4  -6   -0.12    0.53
   1  -4  -6  128.57    9.53
   1  -4  -6  118.59    4.66
   0  -4  -6  175.54   11.67
   0  -4  -6  161.00    6.03
  -1  -4  -6    3.14    1.04
  -1  -4  -6    4.11    2.70
  -2  -4  -6   55.24    3.41
  -2  -4  -6   53.85    6.70
  -3  -4  -6    4.54    1.43
  -3  -4  -6    0.28    2.44
  -4  -4  -6    1.97    3.60
  -4  -4  -6    5.69    1.70
  -5  -4  -6   19.49    6.69
  -5  -4  -6   15.31    2.66
   8  -5  -6   31.19    6.01
   7  -5  -6    2.88    2.73
   6  -5  -6   26.20    5.22
   5  -5  -6    1.82    0.63
   5  -5  -6    2.88    2.28
   4  -5  -6    2.69    0.73
   4  -5  -6    1.71    2.42
  -4   5   6    2.03    0.82
   3  -5  -6   59.32    2.77
   3  -5  -6   61.57    6.70
   2  -5  -6   18.54    1.74
   2  -5  -6   21.34    4.38
   1  -5  -6   30.43    2.20
   1  -5  -6   33.19    5.53
   0  -5  -6   -0.08    1.86
   0  -5  -6    0.67    0.82
  -1  -5  -6    3.64    2.77
  -1  -5  -6    4.24    1.24
  -2  -5  -6    5.04    1.53
  -2  -5  -6   10.80    4.22
  -3  -5  -6   26.65    6.65
  -3  -5  -6   21.49    2.72
  -4  -5  -6    5.63    1.89
  -4  -5  -6    5.08    4.52
   8  -6  -6    7.82    3.78
   7  -6  -6    3.05    2.89
   6  -6  -6   58.08    6.98
   5  -6  -6   58.00    2.52
   5  -6  -6   64.38    7.16
   4  -6  -6    3.97    0.94
   4  -6  -6    3.33    2.74
   3  -6  -6   46.91    2.58
   3  -6  -6   59.22    6.86
   2  -6  -6   31.23    2.25
   2  -6  -6   35.01    6.11
   1  -6  -6    0.63    0.88
   1  -6  -6   -1.25    2.14
   0  -6  -6   59.33    3.54
   0  -6  -6   63.59    7.65
  -1  -6  -6    0.45    2.56
  -1  -6  -6    1.18    1.10
  -2  -6  -6    8.94    1.91
  -2  -6  -6   14.03    5.28
  -3  -6  -6   31.15    3.44
  -3  -6  -6   30.50    8.16
  -4  -6  -6    6.28    5.20
  -4  -6  -6    3.31    1.88
   8  -7  -6   66.66    9.65
   7  -7  -6    3.31    3.34
   6  -7  -6    0.40    2.47
   5  -7  -6   50.57    6.78
   4  -7  -6    3.86    1.07
   4  -7  -6    2.61    2.52
   3  -7  -6   37.78    2.51
   3  -7  -6   36.35    6.63
   2  -7  -6    2.37    1.14
   2  -7  -6    2.33    2.71
   1  -7  -6    2.23    2.87
   1  -7  -6    1.52    1.15
   0  -7  -6  138.11   12.58
   0  -7  -6  133.83    5.99
  -1  -7  -6    3.25    1.48
  -1  -7  -6    1.05    3.20
  -2  -7  -6   42.60    4.12
  -2  -7  -6   49.64    9.55
  -3  -7  -6    9.87    5.95
  -3  -7  -6    6.03    2.06
   7  -8  -6    0.63    2.73
   6  -8  -6    5.53    3.60
   5  -8  -6   31.88    6.32
   4  -8  -6    0.03    1.05
   4  -8  -6    1.57    2.69
   3  -8  -6   55.69    8.28
   3  -8  -6   42.58    2.94
   2  -8  -6    5.54    1.46
   2  -8  -6    7.67    4.01
   1  -8  -6    2.10    1.35
   1  -8  -6    3.83    3.47
   0  -8  -6   12.64    5.46
   0  -8  -6   10.00    2.04
  -1  -8  -6   -0.24    1.29
  -1  -8  -6    4.17    4.52
  -2  -8  -6    8.39    2.39
  -2  -8  -6    7.02    5.72
   7  -9  -6    6.97    4.12
   6  -9  -6   12.20    4.85
   5  -9  -6    2.82    3.41
   4  -9  -6    1.80    3.36
   3  -9  -6    3.16    1.53
   3  -9  -6    5.14    3.76
   2  -9  -6   20.68    2.61
   2  -9  -6   19.07    5.90
   1  -9  -6    0.10    1.35
   1  -9  -6    0.00    3.35
   0  -9  -6    9.96    5.34
   0  -9  -6   13.88    2.51
  -1  -9  -6    2.38    4.79
  -1  -9  -6    1.84    1.88
   6 -10  -6    0.84    4.01
   5 -10  -6   29.23    7.19
   4 -10  -6   -0.17    3.62
   3 -10  -6   12.54    5.44
   2 -10  -6    9.41    5.12
   2 -10  -6    7.88    2.19
   1 -10  -6    0.89    4.18
   1 -10  -6    0.82    1.64
  -1  12  -7    8.72    2.12
   1 -12   7    5.58    9.59
  -2  12  -7    0.01    1.38
   2 -12   7    3.45    8.91
  -3  12  -7    7.03    1.79
   3 -12   7    7.05   10.60
   1  11  -7    6.32    1.97
  -1 -11   7    1.88    8.73
   0  11  -7   11.51    2.28
   0 -11   7    3.92    8.95
  -1  11  -7    1.65    1.33
   1 -11   7    5.13    8.92
  -2  11  -7   59.86    3.75
   2 -11   7   41.82   13.54
  -3  11  -7    5.52    1.41
   3 -11   7    2.46    9.24
  -4  11  -7   16.19    1.90
   4 -11   7   14.36    9.58
   2  10  -7    4.00    1.62
  -2 -10   7    4.04    9.00
   1  10  -7   67.95    4.24
  -1 -10   7   38.02   13.64
   0  10  -7    1.84    1.28
   0 -10   7    4.81    6.98
  -1  10  -7   23.57    2.61
   1 -10   7   33.00   12.23
  -2  10  -7   69.96    3.82
   2 -10   7   40.03   12.94
  -3  10  -7   -0.53    0.81
   3 -10   7   -3.08    6.07
  -4  10  -7   79.49    3.66
   4 -10   7   35.68   11.41
   4   9  -7   36.59    3.73
  -4  -9   7   39.48   15.54
   3   9  -7    9.76    2.06
  -3  -9   7   11.41   10.71
   2   9  -7    0.40    1.13
  -2  -9   7   -1.85    6.99
   1   9  -7   57.36    3.68
  -1  -9   7   14.60   10.21
   0   9  -7    4.15    1.38
   0  -9   7    9.75    8.70
  -1   9  -7    6.95    1.51
   1  -9   7    6.20    7.68
  -2   9  -7    3.04    1.13
   2  -9   7    7.72    7.32
  -3   9  -7    0.99    0.91
   3  -9   7    0.67    6.49
  -4   9  -7   47.58    2.80
   4  -9   7   18.43    8.35
  -5   9  -7    3.44    1.16
   4   8  -7   14.19    2.30
  -4  -8   7    5.89    8.44
   3   8  -7    7.09    1.76
  -3  -8   7    4.42    7.43
   2   8  -7    2.88    1.32
  -2  -8   7    3.85    7.85
   1   8  -7   27.99    2.71
  -1  -8   7   20.13   10.08
   0   8  -7   10.49    1.75
   0  -8   7   12.72    8.70
  -1   8  -7   37.97    2.66
   1  -8   7   20.25    8.75
  -2   8  -7   54.83    3.03
   2  -8   7   28.24    9.83
  -3   8  -7    1.90    0.85
   3  -8   7   -0.75    5.04
  -4   8  -7    8.11    1.45
   4  -8   7    0.81    5.83
  -5   8  -7   52.47    3.08
   5   7  -7   14.14    2.34
  -5  -7   7   15.61   11.38
   4   7  -7    1.58    1.13
  -4  -7   7    0.72    7.37
   3   7  -7  105.66    5.10
  -3  -7   7   74.13   17.83
   2   7  -7    1.16    1.05
  -2  -7   7    3.11    6.37
   1   7  -7  254.31    8.91
   0   7  -7  137.50    5.55
  -1   7  -7    0.60    0.81
   1  -7   7    1.73    5.98
  -2   7  -7   70.99    3.44
  -3   7  -7    3.84    1.03
   3  -7   7    6.36    6.14
   4  -7   7    9.89    6.57
  -5   7  -7   61.37    3.27
  -6   7  -7    0.39    0.82
   6   6  -7   43.79    4.07
  -6  -6   7    8.28   10.59
   5   6  -7    4.07    1.43
  -5  -6   7    1.64    8.03
   4   6  -7   19.57    2.42
  -4  -6   7   26.73   12.04
   3   6  -7   39.77    2.89
  -3  -6   7   24.14   10.67
   2   6  -7    1.45    0.94
  -2  -6   7    0.15    6.03
   1   6  -7  233.23    8.12
   0  -6   7    9.33    6.74
  -1   6  -7   20.41    1.92
   1  -6   7    7.36    6.31
   2  -6   7   15.01    7.43
   3  -6   7   11.11    7.16
  -4   6  -7   74.68    5.49
  -4   6  -7   84.31    3.86
  -5   6  -7    0.52    0.82
  -6   6  -7    3.25    1.08
   6   5  -7   35.56    3.48
  -6  -5   7    4.55    9.05
   5   5  -7   14.14    2.12
  -5  -5   7    4.06    7.47
   4   5  -7   62.90    3.69
  -4  -5   7   29.41   11.88
   3   5  -7    0.53    0.90
  -3  -5   7   -2.30    4.92
   2   5  -7    9.08    1.45
  -2  -5   7    3.82    6.52
  -1  -5   7    2.60    5.82
   0  -5   7    1.63    5.11
  -1   5  -7   35.11    2.16
   1  -5   7   12.87    7.16
   2  -5   7   -0.40    6.00
  -3   5  -7   33.80    8.28
  -3   5  -7   24.01    3.15
  -3   5  -7   24.72    2.38
  -4   5  -7    7.19    1.98
  -4   5  -7    9.45    1.44
  -4   5  -7    8.45    4.82
  -5   5  -7   25.60    2.36
  -6   5  -7    5.17    1.31
  -7   5  -7   26.29    2.54
   7   4  -7    1.70    1.43
  -7  -4   7    0.63    9.37
   6   4  -7   -0.22    1.02
  -6  -4   7   -2.14    7.66
  -5  -4   7    8.29    8.12
   4   4  -7    8.36    1.52
  -4  -4   7   -2.96    5.91
  -3  -4   7    8.74    7.38
   2   4  -7    4.99    1.09
  -2  -4   7    4.50    6.29
   1   4  -7    2.70    0.89
  -1  -4   7   -1.27    5.37
  -1   4  -7    4.27    0.90
   1  -4   7    5.45    6.17
  -2   4  -7  208.01    7.31
  -2   4  -7  213.72   11.56
  -3   4  -7    5.94    2.08
  -3   4  -7    8.87    6.50
  -3   4  -7    6.61    1.24
  -4   4  -7    5.21    1.17
  -4   4  -7    4.26    1.65
  -4   4  -7   10.73    5.24
  -5   4  -7   57.51    3.25
  -6   4  -7    0.53    0.92
  -7   4  -7   94.69    4.62
   7   3  -7    1.76    1.37
  -7  -3   7    7.01   11.24
   6   3  -7   38.13    3.05
  -6  -3   7   21.16   12.17
   5   3  -7   38.70    2.85
  -5  -3   7   15.28   10.26
  -4  -3   7    7.42    8.32
  -3  -3   7  121.10   20.43
  -2  -3   7    6.90    7.06
   0   3  -7  285.71    8.95
  -1   3  -7   48.38    4.52
  -1   3  -7   46.92    2.62
  -2   3  -7  254.54   14.01
  -2   3  -7  279.69    8.89
  -3   3  -7   57.77    3.08
  -3   3  -7   57.20    4.86
  -4   3  -7   68.77    5.03
  -4   3  -7   65.43    3.45
  -5   3  -7   25.20    2.39
  -6   3  -7    6.24    1.43
  -7   3  -7   26.83    2.75
   8   2  -7   11.34    2.27
  -7  -2   7    3.79    9.76
  -6  -2   7   19.08   11.71
   5   2  -7   22.07    2.36
  -5  -2   7   16.11   10.53
  -4  -2   7    3.52    7.78
  -3  -2   7    7.79    7.65
   2   2  -7  119.83    4.61
   1   2  -7  140.90    9.13
   1   2  -7  144.28    5.13
   0   2  -7    6.53    2.20
   0   2  -7   10.70    1.35
  -1   2  -7   18.73    3.38
  -1   2  -7   18.64    1.93
  -2   2  -7   44.14    2.58
  -2   2  -7   39.23    4.26
  -3   2  -7   23.90    2.27
  -3   2  -7   24.42    3.71
  -4   2  -7   38.09    3.93
  -4   2  -7   40.74    2.68
  -5   2  -7    7.87    1.44
  -5   2  -7    5.48    2.14
  -6   2  -7    3.46    1.23
  -7   2  -7    4.92    1.60
   8   1  -7    4.65    1.54
   8   1  -7    9.44    4.07
   7   1  -7    0.55    2.53
   7   1  -7    1.93    1.19
   6   1  -7   36.33    2.63
   6   1  -7   38.62    6.40
   5   1  -7   48.40    5.93
   5   1  -7   51.81    2.90
   4   1  -7   26.75    4.59
   4   1  -7   28.30    2.00
   3   1  -7    5.67    1.02
   3   1  -7    7.77    2.63
   2   1  -7   -0.97    1.12
   2   1  -7   -0.19    0.46
   1   1  -7    5.52    0.98
   1   1  -7    7.23    2.32
   0   1  -7   89.47    7.07
   0   1  -7   97.54    4.11
  -1   1  -7   23.55    2.12
  -1   1  -7   21.67    3.84
  -2   1  -7   47.49    2.72
  -2   1  -7   44.77    4.64
  -3   1  -7   34.48    2.43
  -3   1  -7   33.06    3.97
  -4   1  -7    1.15    1.62
  -4   1  -7    0.45    0.90
  -5   1  -7   57.91    5.78
  -5   1  -7   60.14    3.52
  -6   1  -7    6.53    1.54
  -7   1  -7   12.24    2.32
   8   0  -7  109.84   10.25
   8   0  -7  103.16    4.89
   7   0  -7   -0.12    0.76
   7   0  -7    0.35    1.95
   6   0  -7    0.97    2.01
   6   0  -7   -0.25    0.67
   5   0  -7   13.80    3.51
   5   0  -7   19.08    1.84
   4   0  -7    1.69    1.78
   4   0  -7    3.11    0.79
   3   0  -7  402.71   11.93
   3   0  -7  407.14   21.08
   2   0  -7   10.66    1.33
   2   0  -7   10.09    2.85
   1   0  -7   52.05    5.42
   1   0  -7   53.26    2.83
   0   0  -7  126.83    4.94
   0   0  -7  132.72    9.05
  -1   0  -7    0.54    1.46
  -1   0  -7    1.02    0.70
  -2   0  -7  185.22   11.14
  -2   0  -7  182.05    6.65
  -3   0  -7   15.73    1.78
  -3   0  -7   14.60    3.02
  -4   0  -7   40.26    4.94
  -4   0  -7   40.52    2.89
  -5   0  -7   43.30    5.83
  -5   0  -7   48.63    3.28
  -6   0  -7    3.93    1.54
  -7   0  -7   24.48    3.08
   8  -1  -7  100.61    9.84
   7  -1  -7   -0.14    0.71
   7  -1  -7   -0.56    2.18
   6  -1  -7   85.96    3.71
   6  -1  -7   91.02    8.37
   5  -1  -7    4.30    0.88
   5  -1  -7    2.76    2.17
   4  -1  -7   16.52    1.39
   4  -1  -7   16.22    3.88
   3  -1  -7  207.88    6.69
   3  -1  -7  192.46   12.76
   2  -1  -7   29.96    4.78
   2  -1  -7   23.27    1.87
   1  -1  -7  227.60   13.29
   1  -1  -7  204.62    7.12
   0  -1  -7   83.15    3.65
   0  -1  -7   80.28    6.95
  -1  -1  -7    5.91    1.18
  -1  -1  -7    4.08    2.20
  -2  -1  -7  121.30    8.94
  -2  -1  -7  132.13    5.22
  -3  -1  -7   57.26    3.31
  -3  -1  -7   55.44    5.93
  -4  -1  -7   50.60    6.17
  -4  -1  -7   52.51    3.34
  -5  -1  -7    1.40    2.80
  -5  -1  -7   -0.71    0.88
  -6  -1  -7    7.24    1.98
   8  -2  -7    2.81    3.06
   7  -2  -7    3.54    3.07
   7  -2  -7    5.61    1.06
   6  -2  -7   40.08    6.44
   6  -2  -7   43.61    2.25
   5  -2  -7   41.71    6.20
   5  -2  -7   34.42    1.97
   4  -2  -7    0.46    0.55
   4  -2  -7    1.55    2.04
   3  -2  -7    1.87    0.76
   3  -2  -7    2.44    2.20
   2  -2  -7  109.85    4.38
   2  -2  -7  118.49    9.08
   1  -2  -7   82.77    7.35
   1  -2  -7   77.99    3.55
   0  -2  -7  113.45    4.76
   0  -2  -7  126.94    9.18
  -1  -2  -7    6.47    1.23
  -1  -2  -7    7.67    2.74
  -2  -2  -7    0.86    0.87
  -2  -2  -7   -0.12    1.76
  -3  -2  -7   39.65    6.51
  -3  -2  -7   27.55    2.73
  -4  -2  -7   36.42    6.39
  -4  -2  -7   32.61    3.05
  -5  -2  -7   36.82    3.59
  -5  -2  -7   31.28    6.59
  -6  -2  -7    5.22    1.88
   8  -3  -7   15.69    4.64
   7  -3  -7   12.09    3.99
   6  -3  -7   10.26    3.63
   6  -3  -7   11.92    1.36
   5  -3  -7   36.24    5.96
   5  -3  -7   35.89    2.23
   4  -3  -7   15.98    4.16
   4  -3  -7   19.66    1.64
   3  -3  -7   27.95    4.88
   3  -3  -7   26.92    1.89
   2  -3  -7    6.66    2.71
   2  -3  -7    7.68    1.24
   1  -3  -7    6.65    2.86
   1  -3  -7    5.54    1.09
   0  -3  -7  187.25   12.63
   0  -3  -7  197.51    6.93
  -1  -3  -7   16.69    1.96
  -1  -3  -7   14.13    3.74
  -2  -3  -7   32.71    2.61
  -2  -3  -7   30.01    5.61
  -3  -3  -7    6.16    3.46
  -3  -3  -7    9.52    1.75
  -4  -3  -7   10.00    4.19
  -4  -3  -7    4.65    1.58
  -5  -3  -7   36.80    3.87
  -5  -3  -7   27.40    7.20
   8  -4  -7   58.69    7.83
   7  -4  -7   12.11    4.26
   6  -4  -7   57.24    7.15
   6  -4  -7   60.53    2.75
   5  -4  -7   38.74    6.45
   5  -4  -7   39.05    2.19
   4  -4  -7    6.28    1.05
   4  -4  -7    7.71    3.02
   3  -4  -7   80.67    8.06
   3  -4  -7   89.61    3.76
   2  -4  -7    1.90    0.80
   2  -4  -7    0.36    1.88
   1  -4  -7   70.31    3.51
   1  -4  -7   77.00    7.67
   0  -4  -7   90.32    4.22
   0  -4  -7   93.07    8.68
  -1  -4  -7    8.29    3.43
  -1  -4  -7    5.24    1.39
  -2  -4  -7   39.96    3.01
  -2  -4  -7   42.48    7.04
  -3  -4  -7   -0.12    1.03
  -3  -4  -7    1.04    2.50
  -4  -4  -7    8.95    4.83
  -4  -4  -7   10.17    2.17
  -5  -4  -7    8.46    2.29
  -5  -4  -7    9.38    5.33
   8  -5  -7   33.54    6.46
   7  -5  -7    1.01    2.96
   6  -5  -7   45.10    7.24
   5  -5  -7    9.08    3.62
   5  -5  -7    7.79    1.13
   4  -5  -7    4.26    2.85
   4  -5  -7    3.24    0.87
   3  -5  -7   48.65    2.65
   3  -5  -7   41.66    6.58
   2  -5  -7   26.09    2.09
   2  -5  -7   27.88    5.73
   1  -5  -7   56.08    3.17
   1  -5  -7   56.58    7.04
   0  -5  -7    4.45    1.27
   0  -5  -7    4.53    3.04
  -1  -5  -7    0.57    1.01
  -1  -5  -7   -1.47    2.07
  -2  -5  -7   10.59    2.01
  -2  -5  -7    5.82    3.96
  -3  -5  -7   34.95    3.58
  -3  -5  -7   38.94    8.28
  -4  -5  -7   17.41    2.85
  -4  -5  -7   21.68    6.72
   8  -6  -7    1.61    3.38
   7  -6  -7   15.60    4.86
   6  -6  -7   17.71    4.80
   5  -6  -7   40.44    6.75
   5  -6  -7   40.12    2.29
   4  -6  -7    3.02    0.99
   4  -6  -7    1.74    2.72
   3  -6  -7   19.73    4.87
   3  -6  -7   16.84    1.76
   2  -6  -7   33.03    6.39
   2  -6  -7   37.65    2.61
   1  -6  -7    8.85    3.87
   1  -6  -7    7.84    1.50
   0  -6  -7   80.26    4.27
   0  -6  -7   68.84    8.66
  -1  -6  -7    9.86    1.95
  -1  -6  -7    9.43    4.52
  -2  -6  -7   13.74    5.23
  -2  -6  -7    8.73    2.01
  -3  -6  -7   45.71    4.40
  -3  -6  -7   45.95    9.80
   8  -7  -7   22.38    5.89
   7  -7  -7    9.52    4.29
   6  -7  -7    4.38    3.38
   5  -7  -7   64.48    8.31
   4  -7  -7    0.23    2.45
   4  -7  -7    0.88    0.98
   3  -7  -7   28.19    6.06
   3  -7  -7   27.54    2.34
   2  -7  -7    4.24    1.47
   2  -7  -7    3.60    3.20
   1  -7  -7    4.38    1.43
   1  -7  -7    3.34    3.52
   0  -7  -7   70.45    9.41
   0  -7  -7   69.68    4.29
  -1  -7  -7    4.44    4.47
  -1  -7  -7    3.63    1.66
  -2  -7  -7   27.94    3.44
  -2  -7  -7   27.06    8.00
   7  -8  -7    1.63    3.32
   6  -8  -7   11.57    4.68
   5  -8  -7   13.40    4.81
   4  -8  -7    1.04    1.22
   4  -8  -7    0.06    2.97
   3  -8  -7   38.79    7.44
   3  -8  -7   45.16    3.14
   2  -8  -7   -0.73    1.07
   2  -8  -7   -0.02    2.87
   1  -8  -7    9.92    5.12
   1  -8  -7    1.52    1.40
   0  -8  -7    3.45    1.68
   0  -8  -7    0.05    3.85
  -1  -8  -7    1.63    3.73
  -1  -8  -7    3.46    1.79
   6  -9  -7   11.55    4.95
   5  -9  -7    5.84    4.04
   4  -9  -7    1.67    3.51
   3  -9  -7    0.51    1.35
   3  -9  -7    2.24    3.69
   2  -9  -7   27.87    7.31
   2  -9  -7   20.27    2.72
   1  -9  -7    0.43    1.55
   1  -9  -7    3.24    4.71
   0  -9  -7   13.93    6.36
   0  -9  -7   16.26    2.77
   4 -10  -7    5.53    4.91
   3 -10  -7   21.26    7.04
   1 -12   8    2.41    9.77
  -2  12  -8   -0.94    1.31
   2 -12   8   -3.05    9.81
  -3  12  -8    0.39    1.28
   3 -12   8    1.01   10.53
   1  11  -8   15.58    2.69
  -1 -11   8   14.58   12.66
   0  11  -8    5.56    1.81
   0 -11   8    3.78    9.75
  -1  11  -8    0.59    1.35
   1 -11   8    0.16    9.47
  -2  11  -8   60.91    3.83
   2 -11   8   22.06   11.49
  -3  11  -8    1.10    1.19
   3 -11   8   -2.60    8.48
  -4  11  -8   11.74    1.89
   2  10  -8    5.90    1.77
  -2 -10   8    9.43    9.51
   1  10  -8   34.21    3.40
  -1 -10   8   20.30   12.66
   0  10  -8    6.92    1.79
   0 -10   8    1.52    7.83
   1 -10   8   23.44   11.34
  -2  10  -8  121.88    5.48
  -3  10  -8    1.02    1.01
   3 -10   8    2.88    8.04
  -4  10  -8   45.38    2.96
   4 -10   8   16.58    9.50
   3   9  -8   27.50    3.14
  -3  -9   8   22.28   13.09
   2   9  -8    1.99    1.37
  -2  -9   8    3.37    8.88
   1   9  -8   33.91    3.22
  -1  -9   8   18.36   11.29
   0   9  -8    0.92    1.09
   0  -9   8    2.38    8.03
  -1   9  -8   14.95    2.03
   1  -9   8   -0.86    7.21
  -2   9  -8    0.49    1.04
   2  -9   8    5.89    7.36
  -3   9  -8    0.33    0.95
   3  -9   8    1.79    7.14
   4  -9   8    5.27    7.36
  -5   9  -8    0.72    1.08
   4   8  -8    7.13    1.93
  -4  -8   8   -2.17    8.09
   3   8  -8    8.46    1.85
  -3  -8   8   12.13   10.28
   2   8  -8    0.18    1.09
  -2  -8   8   -1.27    7.17
   1   8  -8   11.17    1.80
  -1  -8   8    7.64    7.80
   0   8  -8   12.38    1.84
   0  -8   8    7.85    7.83
  -1   8  -8    3.57    1.22
   1  -8   8   -3.03    5.79
  -2   8  -8   50.88    3.01
   2  -8   8   21.10    9.28
  -3   8  -8    0.46    0.87
   3  -8   8    4.35    6.91
  -4   8  -8    1.90    1.11
   4  -8   8   -2.80    6.11
  -5   8  -8   32.58    2.57
  -6   8  -8   -0.10    0.90
   5   7  -8   -1.22    1.02
  -5  -7   8    0.87    8.17
   4   7  -8   -0.43    0.96
  -4  -7   8   -1.50    8.71
   3   7  -8   68.12    4.00
  -3  -7   8   24.51   12.21
   2   7  -8    1.25    0.98
  -2  -7   8    2.43    6.55
   1   7  -8  122.92    5.38
   0   7  -8   21.08    2.19
   0  -7   8   11.55    7.83
  -1   7  -8    8.23    1.45
   1  -7   8    9.13    7.48
  -3   7  -8    0.05    0.87
   3  -7   8   -1.68    6.53
  -4   7  -8   54.55    4.97
  -4   7  -8   48.32    3.18
  -5   7  -8   64.43    3.53
  -6   7  -8    1.00    1.12
  -6  -6   8   16.16   12.69
   5   6  -8    8.98    1.88
  -5  -6   8    5.62    9.98
   4   6  -8   20.78    2.46
  -4  -6   8    0.01    7.19
   3   6  -8   82.27    4.19
  -3  -6   8   39.24   13.07
   2   6  -8    8.88    1.60
  -2  -6   8    0.59    6.13
   1   6  -8  232.96    8.18
   0   6  -8   26.71    2.24
   0  -6   8   12.33    8.56
  -1   6  -8   35.66    2.42
   1  -6   8    7.71    6.91
   2  -6   8    2.49    6.07
  -3   6  -8   32.56    4.02
  -3   6  -8   31.57    2.53
  -4   6  -8   53.52    4.99
  -4   6  -8   58.66    3.32
  -5   6  -8    1.80    1.06
  -6   6  -8    3.05    1.20
  -7   6  -8    5.09    1.61
   6   5  -8   28.06    3.15
  -6  -5   8   11.70   10.85
  -5  -5   8    4.23    8.79
   4   5  -8   10.28    1.79
  -4  -5   8    3.67    7.57
   3   5  -8    3.58    1.13
  -3  -5   8   -0.04    5.48
   2   5  -8   45.66    2.81
  -2  -5   8   18.92    9.44
  -1  -5   8    4.69    6.69
   0   5  -8   -0.07    0.69
   0  -5   8    1.70    5.55
  -1   5  -8   34.43    2.28
   1  -5   8    7.69    7.28
  -2   5  -8    2.08    0.95
  -2   5  -8    3.25    1.92
  -3   5  -8   15.41    1.97
  -3   5  -8   15.98    3.12
  -4   5  -8   16.77    1.98
  -4   5  -8   20.94    3.34
  -5   5  -8   22.40    2.39
  -6   5  -8   -0.92    0.84
  -7   5  -8   14.44    2.11
   7   4  -8    0.17    1.25
  -7  -4   8    4.03    9.39
   6   4  -8    0.50    1.17
  -6  -4   8   -0.35    8.02
  -5  -4   8   13.15   10.88
  -4  -4   8    1.45    7.13
   3   4  -8   16.97    1.96
  -3  -4   8    6.95    8.20
   2   4  -8    2.92    0.93
  -2  -4   8   -0.64    5.86
   1   4  -8    9.93    1.44
  -1  -4   8    3.55    7.03
  -1   4  -8   25.79    2.08
  -1   4  -8   25.50    4.05
  -2   4  -8  202.69   11.71
  -2   4  -8  199.71    7.35
  -3   4  -8   -0.33    0.78
  -3   4  -8    0.67    1.44
  -4   4  -8    0.66    1.50
  -4   4  -8    0.76    0.88
  -5   4  -8   18.11    2.16
  -6   4  -8    1.85    1.13
  -7   4  -8   39.49    3.19
   7   3  -8    0.32    1.13
  -7  -3   8    0.92   10.11
  -6  -3   8   12.90   11.50
   5   3  -8   14.26    2.08
  -5  -3   8    6.55    8.56
   4   3  -8    7.60    1.39
  -4  -3   8    0.90    7.90
  -2  -3   8    7.75    7.57
   1   3  -8  184.29    6.51
   0   3  -8   64.62    5.96
   0   3  -8   72.65    3.38
  -1   3  -8   72.11    6.18
  -1   3  -8   69.34    3.55
  -2   3  -8  184.50    6.61
  -2   3  -8  162.73   10.48
  -3   3  -8   -0.38    1.40
  -3   3  -8    1.55    0.91
  -4   3  -8   93.41    6.63
  -4   3  -8   89.30    4.40
  -5   3  -8   18.86    2.28
  -6   3  -8    0.81    1.15
  -7   3  -8   24.23    2.76
   7   2  -8    2.17    1.22
   6   2  -8  129.38    5.67
   5   2  -8    6.50    1.35
   4   2  -8   77.49    3.74
   3   2  -8   62.30    6.38
   3   2  -8   64.79    3.27
   2   2  -8   11.53    1.52
   2   2  -8   13.61    3.19
   1   2  -8   86.61    7.25
   1   2  -8  101.91    4.08
   0   2  -8   14.87    1.75
   0   2  -8   18.32    3.56
  -1   2  -8   53.50    3.06
  -1   2  -8   50.16    5.22
  -2   2  -8   11.49    2.86
  -2   2  -8    9.56    1.47
  -3   2  -8   37.01    2.66
  -3   2  -8   33.39    4.32
  -4   2  -8   31.23    4.35
  -4   2  -8   31.44    2.57
  -5   2  -8   22.43    2.50
  -6   2  -8   -0.44    1.03
  -7   2  -8    3.70    1.59
   8   1  -8    0.16    2.96
   8   1  -8    0.86    1.26
   7   1  -8    9.52    1.77
   7   1  -8    6.72    3.60
   6   1  -8    2.77    1.06
   6   1  -8    5.45    3.10
   5   1  -8  122.14   10.05
   5   1  -8  127.87    5.13
   4   1  -8    9.32    3.17
   4   1  -8   10.67    1.50
   3   1  -8    7.87    2.72
   3   1  -8    6.81    1.16
   2   1  -8   20.72    1.67
   2   1  -8   19.66    3.82
   1   1  -8    1.08    0.76
   1   1  -8    1.11    1.75
   0   1  -8  105.83    4.55
   0   1  -8  104.17    8.14
  -1   1  -8    9.75    1.50
  -1   1  -8    9.74    2.83
  -2   1  -8   26.63    2.50
  -2   1  -8   29.89    4.66
  -3   1  -8   69.40    3.78
  -3   1  -8   76.40    6.50
  -4   1  -8   -0.10    1.71
  -4   1  -8   -0.59    0.82
  -5   1  -8   16.53    2.31
  -6   1  -8   11.33    2.17
   8   0  -8   50.11    8.19
   7   0  -8    0.70    0.93
   7   0  -8   -0.01    1.95
   6   0  -8    2.70    0.94
   6   0  -8    3.78    2.63
   5   0  -8   11.22    1.47
   5   0  -8    6.70    2.98
   4   0  -8    2.96    0.88
   4   0  -8    4.28    2.44
   3   0  -8  140.93    5.13
   3   0  -8  135.14   10.05
   2   0  -8   15.23    1.68
   2   0  -8   13.69    3.60
   1   0  -8    9.74    1.50
   1   0  -8    7.88    2.75
   0   0  -8  133.85    5.26
   0   0  -8  137.09    9.63
  -1   0  -8    5.87    1.15
  -1   0  -8    4.25    2.28
  -2   0  -8  139.43    5.76
  -2   0  -8  147.07    9.96
  -3   0  -8   44.08    3.01
  -3   0  -8   46.28    5.46
  -4   0  -8   37.23    2.97
  -4   0  -8   39.55    5.89
  -5   0  -8   26.02    2.91
  -5   0  -8   25.20    5.36
  -6   0  -8    2.83    1.46
   8  -1  -8   58.22    8.93
   7  -1  -8    7.40    3.58
   7  -1  -8    4.34    1.14
   6  -1  -8   84.50    8.54
   6  -1  -8   85.01    3.73
   5  -1  -8   -1.05    1.71
   5  -1  -8   -0.04    0.49
   4  -1  -8   15.36    4.07
   4  -1  -8   17.00    1.69
   3  -1  -8  149.05   11.00
   3  -1  -8  152.29    5.62
   2  -1  -8    0.58    1.76
   2  -1  -8   -0.25    0.65
   1  -1  -8   26.78    4.94
   1  -1  -8   26.04    2.03
   0  -1  -8    0.19    0.67
   0  -1  -8    0.05    1.77
  -1  -1  -8   11.34    3.45
  -1  -1  -8   12.86    1.79
  -2  -1  -8   83.56    7.57
  -2  -1  -8   86.44    4.23
  -3  -1  -8   18.73    4.53
  -3  -1  -8   16.93    2.21
  -4  -1  -8   37.70    3.06
  -4  -1  -8   42.56    6.83
  -5  -1  -8    0.84    1.18
  -5  -1  -8    4.91    3.27
  -6  -1  -8   -0.60    1.25
   8  -2  -8    3.50    3.17
   7  -2  -8    0.03    0.65
   7  -2  -8   -0.97    2.21
   6  -2  -8   36.79    2.17
   6  -2  -8   26.89    5.54
   5  -2  -8   48.23    2.61
   5  -2  -8   53.70    6.59
   4  -2  -8    3.07    2.47
   4  -2  -8    3.18    0.90
   3  -2  -8   13.16    3.68
   3  -2  -8    9.95    1.41
   2  -2  -8    3.65    2.39
   2  -2  -8    5.35    1.06
   1  -2  -8   38.44    2.55
   1  -2  -8   44.65    5.74
   0  -2  -8  116.70    5.02
   0  -2  -8  122.35    9.68
  -1  -2  -8   16.80    4.30
  -1  -2  -8   11.87    1.75
  -2  -2  -8    4.79    1.30
  -2  -2  -8    0.30    1.93
  -3  -2  -8   29.10    5.71
  -3  -2  -8   35.29    2.87
  -4  -2  -8    0.00    2.45
  -4  -2  -8    1.73    1.19
  -5  -2  -8   22.67    3.00
  -5  -2  -8   16.36    5.49
   8  -3  -8   29.44    6.24
   7  -3  -8   16.27    4.66
   6  -3  -8   -0.11    0.68
   6  -3  -8    1.77    2.56
   5  -3  -8   78.46    3.55
   5  -3  -8   81.24    8.28
   4  -3  -8   25.07    1.92
   4  -3  -8   25.90    5.16
   3  -3  -8   45.91    6.14
   3  -3  -8   47.32    2.67
   2  -3  -8   28.80    2.23
   2  -3  -8   34.04    6.06
   1  -3  -8   11.14    1.63
   1  -3  -8    8.81    3.32
   0  -3  -8  133.74    5.52
   0  -3  -8  129.12   10.53
  -1  -3  -8    0.82    2.26
  -1  -3  -8   -0.04    0.83
  -2  -3  -8   13.21    2.00
  -2  -3  -8   10.96    3.96
  -3  -3  -8   24.41    5.96
  -3  -3  -8   17.25    2.48
  -4  -3  -8    5.33    4.13
  -4  -3  -8    5.57    1.88
  -5  -3  -8   49.88    9.33
  -5  -3  -8   41.47    4.31
   8  -4  -8   48.92    7.96
   7  -4  -8   19.00    5.18
   6  -4  -8   62.99    7.75
   6  -4  -8   56.94    2.85
   5  -4  -8   22.75    1.84
   5  -4  -8   15.22    4.57
   4  -4  -8   27.20    5.58
   4  -4  -8   34.24    2.27
   3  -4  -8   75.75    8.09
   3  -4  -8   68.67    3.47
   2  -4  -8    7.13    1.37
   2  -4  -8    2.69    2.64
   1  -4  -8   13.21    4.32
   1  -4  -8   11.17    1.67
   0  -4  -8   27.70    5.60
   0  -4  -8   27.73    2.64
  -1  -4  -8    1.18    2.32
  -1  -4  -8    3.26    1.31
  -2  -4  -8   78.75    9.01
  -2  -4  -8   82.47    4.53
  -3  -4  -8    0.03    1.04
  -3  -4  -8    1.83    3.46
  -4  -4  -8    2.61    1.64
  -4  -4  -8    3.01    3.67
   8  -5  -8   24.45    6.08
   7  -5  -8    1.90    2.93
   6  -5  -8   58.99    7.87
   5  -5  -8    2.19    2.91
   5  -5  -8    3.22    1.04
   4  -5  -8    1.70    2.69
   4  -5  -8    3.70    1.09
   3  -5  -8   30.50    6.07
   3  -5  -8   35.21    2.46
   2  -5  -8    0.44    2.52
   2  -5  -8   -0.64    0.75
   1  -5  -8   11.86    4.33
   1  -5  -8   12.61    1.88
   0  -5  -8   12.18    4.16
   0  -5  -8    9.95    1.70
  -1  -5  -8    0.94    2.47
  -1  -5  -8   -0.59    0.92
  -2  -5  -8    7.72    4.42
  -2  -5  -8    8.31    2.02
  -3  -5  -8   15.71    5.86
  -3  -5  -8   23.55    3.12
   8  -6  -8    7.50    4.60
   7  -6  -8    8.92    4.24
   6  -6  -8    7.70    3.73
   5  -6  -8   24.29    5.99
   5  -6  -8   35.60    2.49
   4  -6  -8    2.65    2.86
   4  -6  -8    1.81    1.00
   3  -6  -8   16.31    4.84
   3  -6  -8   14.10    1.72
   2  -6  -8   12.06    1.78
   2  -6  -8   16.24    4.96
   1  -6  -8    5.16    1.44
   1  -6  -8    4.70    3.50
   0  -6  -8   47.54    8.60
   0  -6  -8   38.29    3.23
  -1  -6  -8   -1.15    2.70
  -1  -6  -8    2.62    1.45
  -2  -6  -8   12.39    2.37
  -2  -6  -8   10.22    5.19
   7  -7  -8    5.58    4.03
   6  -7  -8   11.03    4.93
   5  -7  -8   77.38    9.60
   4  -7  -8    1.01    1.05
   4  -7  -8    0.71    3.03
   3  -7  -8   28.25    6.80
   3  -7  -8   38.74    2.82
   2  -7  -8    2.96    3.28
   2  -7  -8    5.69    1.44
   1  -7  -8    1.37    3.26
   1  -7  -8   -0.73    1.19
   0  -7  -8   24.67    6.80
   0  -7  -8   30.02    3.21
  -1  -7  -8    2.87    1.63
  -1  -7  -8    0.80    3.96
   7  -8  -8    0.50    3.31
   6  -8  -8   15.76    5.51
   5  -8  -8   12.20    4.94
   4  -8  -8    5.00    4.15
   3  -8  -8   39.84    3.22
   3  -8  -8   38.54    8.52
   2  -8  -8    0.81    3.37
   2  -8  -8    0.65    1.33
   1  -8  -8    9.47    5.16
   1  -8  -8    4.39    1.63
   0  -8  -8    0.03    1.44
   0  -8  -8    0.87    4.07
   5  -9  -8    4.53    4.17
   4  -9  -8    0.42    3.71
   3  -9  -8   -0.37    3.57
   3  -9  -8    0.40    1.50
   2  -9  -8    8.83    5.56
   2  -9  -8   10.22    2.22
   0  11  -9   -0.25    1.50
   0 -11   9    8.19   11.12
  -1  11  -9    3.67    1.58
   1 -11   9    2.42   10.06
  -2  11  -9   33.01    3.16
   2 -11   9   16.50   11.30
  -3  11  -9    0.04    1.08
   3 -11   9    6.42    9.96
  -4  11  -9   11.59    2.01
   2  10  -9    4.96    1.72
  -2 -10   9    1.14    8.97
   1  10  -9   31.85    3.42
  -1 -10   9   13.87   11.69
   0  10  -9   12.81    2.21
   0 -10   9    8.26   10.18
  -1  10  -9   69.78    4.11
   1 -10   9   27.12   11.91
   2 -10   9   22.81   11.54
  -3  10  -9    4.77    1.41
   3 -10   9    2.01    7.90
  -4  10  -9   28.63    2.81
  -5  10  -9    0.62    1.29
   3   9  -9   14.71    2.49
  -3  -9   9    7.22   10.28
   2   9  -9    5.68    1.69
  -2  -9   9    4.21    9.69
   1   9  -9   15.31    2.25
  -1  -9   9    7.59    8.30
   0   9  -9    2.81    1.24
   0  -9   9    3.78    7.83
   1  -9   9   13.89    9.60
  -2   9  -9    0.87    1.05
   2  -9   9    0.15    6.67
  -3   9  -9    7.62    1.58
   3  -9   9    3.08    7.72
  -4   9  -9    7.68    1.61
  -5   9  -9    0.76    1.15
   4   8  -9    6.44    1.89
  -4  -8   9    1.63    9.55
   3   8  -9   11.06    2.10
  -3  -8   9    8.64    9.89
   2   8  -9   10.70    2.02
  -2  -8   9    5.93    8.43
   1   8  -9   17.20    2.28
  -1  -8   9    9.99    8.77
   0   8  -9   35.74    2.87
   0  -8   9   16.37   10.05
  -1   8  -9    6.05    1.49
   1  -8   9    6.00    7.55
  -2   8  -9   32.73    2.59
   2  -8   9   16.61    8.88
  -3   8  -9    1.90    1.11
   3  -8   9   -2.33    6.35
  -4   8  -9    9.86    1.79
  -4   8  -9    9.07    3.26
  -5   8  -9   27.34    2.64
  -6   8  -9    6.51    1.58
   5   7  -9    0.62    1.33
  -5  -7   9    7.71   10.92
   4   7  -9   -0.35    1.02
  -4  -7   9    2.82    8.99
  -3  -7   9    5.44    9.02
   2   7  -9    2.53    1.25
  -2  -7   9    1.53    7.72
  -1  -7   9   11.66    9.39
   0   7  -9   15.22    1.99
   0  -7   9    5.89    7.71
  -1   7  -9    0.28    0.85
   1  -7   9   -1.26    6.05
   2  -7   9   26.60   10.59
  -3   7  -9    6.18    2.53
  -3   7  -9    3.39    1.26
  -4   7  -9   46.83    5.16
  -4   7  -9   52.89    3.36
  -5   7  -9   26.69    2.62
  -6   7  -9    0.04    1.01
   5   6  -9    5.05    1.67
  -5  -6   9   -0.31    6.93
   4   6  -9    4.56    1.47
  -4  -6   9    3.84    9.27
   3   6  -9   53.37    3.42
  -3  -6   9   19.88   11.00
   2   6  -9   34.03    2.62
  -2  -6   9    4.87    7.69
  -1  -6   9   25.13   10.73
   0   6  -9    9.38    1.57
   0  -6   9   -1.67    6.39
   1  -6   9   11.86    8.28
  -2   6  -9   70.46    3.78
  -3   6  -9    2.98    2.16
  -3   6  -9    1.07    1.12
  -4   6  -9   34.16    4.38
  -4   6  -9   43.14    2.91
  -5   6  -9    1.60    1.12
  -6   6  -9   32.28    3.06
  -7   6  -9    1.91    1.38
   6   5  -9   37.71    3.65
  -6  -5   9   15.06   12.09
   5   5  -9    1.85    1.28
  -5  -5   9   -2.75    7.46
   4   5  -9    2.20    1.16
  -4  -5   9    6.65    9.19
   3   5  -9    1.18    0.96
  -3  -5   9    4.88    8.05
   2   5  -9    3.67    1.10
  -2  -5   9    2.30    7.33
   1   5  -9    4.27    1.11
  -1  -5   9   -0.47    6.67
   0   5  -9   26.78    2.19
   0  -5   9    3.43    7.81
  -1   5  -9   15.20    1.96
  -1   5  -9   18.81    3.80
  -2   5  -9    5.70    2.43
  -2   5  -9    8.10    1.65
  -3   5  -9    4.99    2.34
  -3   5  -9    7.88    1.62
  -4   5  -9    8.73    2.50
  -4   5  -9    8.79    1.59
  -5   5  -9   29.58    2.87
  -6   5  -9    0.85    1.12
  -7   5  -9   11.16    2.10
   6   4  -9    7.14    1.82
  -6  -4   9   -0.52    9.23
  -5  -4   9   10.54    8.89
   4   4  -9   -0.45    0.75
  -4  -4   9   -0.67    7.26
   3   4  -9   78.53    3.87
  -3  -4   9   33.76   13.61
   2   4  -9    4.90    1.24
  -2  -4   9   -1.63    6.63
  -1  -4   9    1.23    7.55
   0   4  -9   93.96    4.27
   0   4  -9   99.09    7.96
  -1   4  -9    1.68    1.87
  -1   4  -9    1.53    0.93
  -2   4  -9  110.50    8.55
  -2   4  -9  131.82    5.50
  -3   4  -9    2.56    2.01
  -3   4  -9    4.90    1.35
  -4   4  -9   14.71    1.98
  -4   4  -9   17.20    3.36
  -5   4  -9   23.16    2.58
  -6   4  -9    1.31    1.21
  -7   4  -9   34.30    3.43
   7   3  -9    1.53    1.33
  -6  -3   9   17.93   12.92
   5   3  -9    4.11    1.27
  -5  -3   9    1.02    9.10
   4   3  -9   13.70    1.84
  -4  -3   9   -4.43    7.67
   3   3  -9   59.97    3.33
   2   3  -9    2.30    0.90
   2   3  -9    2.25    2.28
   1   3  -9  180.17    6.57
   1   3  -9  178.82   11.81
   0   3  -9   26.29    4.47
   0   3  -9   28.27    2.26
  -1   3  -9   44.59    2.99
  -1   3  -9   37.41    5.03
  -2   3  -9  203.29    7.41
  -2   3  -9  195.80   12.15
  -3   3  -9    0.14    1.55
  -3   3  -9   -0.17    0.82
  -4   3  -9   18.82    3.60
  -4   3  -9   19.97    2.40
  -5   3  -9    5.54    1.53
  -6   3  -9    0.40    1.18
   7   2  -9    3.01    1.43
   7   2  -9    4.38    3.56
   6   2  -9  163.74    6.68
   6   2  -9  165.88   13.18
   5   2  -9    6.69    1.43
   5   2  -9    8.35    3.32
   4   2  -9   18.68    2.05
   4   2  -9   19.46    4.32
   3   2  -9   12.19    1.64
   3   2  -9   10.74    3.41
   2   2  -9    0.39    0.64
   2   2  -9    0.14    1.72
   1   2  -9   16.47    3.85
   1   2  -9   16.21    1.88
   0   2  -9   16.99    3.77
   0   2  -9   15.53    1.96
  -1   2  -9   14.88    1.95
  -1   2  -9   11.70    3.34
  -2   2  -9   92.78    4.37
  -2   2  -9   89.29    7.39
  -3   2  -9    0.71    1.67
  -3   2  -9    1.29    1.04
  -4   2  -9   10.74    1.86
  -4   2  -9    8.21    2.87
  -5   2  -9    6.46    1.63
  -6   2  -9    2.44    1.43
   7   1  -9    5.97    1.51
   7   1  -9    2.67    3.07
   6   1  -9   -0.02    2.19
   6   1  -9   -0.71    0.75
   5   1  -9   30.52    2.41
   5   1  -9   34.70    6.00
   4   1  -9   18.38    1.92
   4   1  -9   10.81    3.53
   3   1  -9    4.64    2.62
   3   1  -9    6.37    1.21
   2   1  -9    0.51    0.75
   2   1  -9    1.18    1.91
   1   1  -9    0.68    0.77
   1   1  -9    0.37    1.88
   0   1  -9   27.98    4.86
   0   1  -9   32.93    2.40
  -1   1  -9    9.15    1.52
  -1   1  -9    4.65    2.37
  -2   1  -9  101.93    4.66
  -2   1  -9   94.14    7.92
  -3   1  -9   58.01    3.63
  -3   1  -9   59.74    6.14
  -4   1  -9   15.71    2.17
  -4   1  -9   18.21    4.16
  -5   1  -9    7.18    1.79
  -6   1  -9    3.35    1.64
   8   0  -9   40.11    7.91
   7   0  -9   -0.25    2.28
   7   0  -9    0.06    0.92
   6   0  -9   73.37    3.65
   6   0  -9   66.74    8.10
   5   0  -9   35.95    6.08
   5   0  -9   38.60    2.51
   4   0  -9   -0.09    1.64
   4   0  -9    0.63    0.64
   3   0  -9  116.66    4.74
   3   0  -9  108.91    9.35
   2   0  -9    3.98    2.59
   2   0  -9    3.77    1.09
   1   0  -9    9.36    3.13
   1   0  -9   10.42    1.53
   0   0  -9    1.04    1.59
   0   0  -9    0.48    0.76
  -1   0  -9    9.36    1.55
  -1   0  -9    7.24    2.84
  -2   0  -9  152.82   10.88
  -2   0  -9  156.82    6.40
  -3   0  -9   16.33    2.16
  -3   0  -9   17.76    4.20
  -4   0  -9   20.60    2.56
  -4   0  -9   14.25    4.04
  -5   0  -9   12.18    2.22
  -6   0  -9    1.73    1.51
   8  -1  -9   10.93    4.78
   7  -1  -9    3.84    3.26
   7  -1  -9    3.42    1.09
   6  -1  -9   61.33    3.16
   6  -1  -9   61.86    7.74
   5  -1  -9    6.23    3.23
   5  -1  -9    7.08    1.22
   4  -1  -9    9.56    1.44
   4  -1  -9   11.97    3.81
   3  -1  -9  107.25    9.06
   3  -1  -9   92.48    4.34
   2  -1  -9    1.35    2.32
   2  -1  -9    5.00    1.13
   1  -1  -9  115.13    4.83
   1  -1  -9  113.67    9.31
   0  -1  -9    0.88    1.97
   0  -1  -9    0.46    0.85
  -1  -1  -9    5.58    1.47
  -1  -1  -9    6.63    3.14
  -2  -1  -9  110.67    5.24
  -2  -1  -9  122.02    9.84
  -3  -1  -9    5.94    3.11
  -3  -1  -9    9.53    1.95
  -4  -1  -9   30.58    3.17
  -4  -1  -9   31.82    6.22
  -5  -1  -9    0.66    1.33
   8  -2  -9   13.27    4.98
   7  -2  -9    1.71    2.68
   6  -2  -9   25.29    5.60
   6  -2  -9   30.46    2.22
   5  -2  -9   19.90    4.87
   5  -2  -9   17.95    1.89
   4  -2  -9    9.29    3.45
   4  -2  -9    6.20    1.27
   3  -2  -9    3.37    2.62
   3  -2  -9    3.57    1.06
   2  -2  -9   33.11    5.83
   2  -2  -9   23.51    2.26
   1  -2  -9   13.71    1.80
   1  -2  -9   16.30    4.35
   0  -2  -9   23.08    2.43
   0  -2  -9   30.10    5.89
  -1  -2  -9    0.35    2.17
  -1  -2  -9   -0.64    0.79
  -2  -2  -9    1.06    2.37
  -2  -2  -9    3.66    1.39
  -3  -2  -9   22.04    2.72
  -3  -2  -9   21.95    5.43
  -4  -2  -9    2.66    1.46
  -4  -2  -9    3.44    3.39
  -5  -2  -9    5.42    1.99
   8  -3  -9   23.79    6.13
   7  -3  -9    9.88    4.09
   6  -3  -9    2.75    0.99
   6  -3  -9    3.11    2.95
   5  -3  -9   63.05    3.24
   5  -3  -9   61.71    7.62
   4  -3  -9    4.63    2.96
   4  -3  -9    4.40    1.06
   3  -3  -9   13.40    4.07
   3  -3  -9   14.96    1.77
   2  -3  -9   32.43    2.54
   2  -3  -9   36.57    6.49
   1  -3  -9   17.86    2.19
   1  -3  -9   24.95    5.53
   0  -3  -9   16.92    4.81
   0  -3  -9   14.36    2.04
  -1  -3  -9    1.11    1.04
  -1  -3  -9    0.93    2.41
  -2  -3  -9   16.93    2.35
  -2  -3  -9   20.57    5.41
  -3  -3  -9   20.08    2.78
  -3  -3  -9   24.94    6.13
  -4  -3  -9   20.44    2.99
  -4  -3  -9   22.59    6.40
   8  -4  -9   52.37    8.66
   7  -4  -9    4.45    3.43
   6  -4  -9   38.30    7.11
   5  -4  -9   16.93    4.97
   5  -4  -9   15.87    1.75
   4  -4  -9    7.64    1.38
   4  -4  -9    6.60    3.45
   3  -4  -9   48.63    7.92
   3  -4  -9   44.12    2.96
   2  -4  -9   -0.22    2.49
   2  -4  -9    0.61    0.93
   1  -4  -9   33.16    2.77
   1  -4  -9   29.99    6.09
   0  -4  -9    2.41    2.91
   0  -4  -9   -0.20    0.94
  -1  -4  -9    1.05    1.11
  -1  -4  -9   -0.90    2.41
  -2  -4  -9   43.54    7.94
  -2  -4  -9   51.33    3.71
  -3  -4  -9    2.03    3.36
  -3  -4  -9    1.91    1.49
   8  -5  -9    7.48    4.36
   7  -5  -9   -2.05    2.65
   6  -5  -9   36.37    7.07
   5  -5  -9    1.48    3.01
   5  -5  -9    2.47    1.08
   4  -5  -9    4.61    3.46
   4  -5  -9    5.68    1.29
   3  -5  -9   12.14    1.76
   3  -5  -9   10.75    4.30
   2  -5  -9    3.28    1.19
   2  -5  -9    1.21    2.89
   1  -5  -9   36.93    7.27
   1  -5  -9   39.76    3.09
   0  -5  -9    5.36    3.64
   0  -5  -9    0.72    1.25
  -1  -5  -9    0.84    3.10
  -1  -5  -9    0.43    1.19
  -2  -5  -9   16.45    5.90
  -2  -5  -9   18.07    2.88
  -3  -5  -9   16.48    2.94
  -3  -5  -9   14.20    5.97
   7  -6  -9    0.39    3.49
   6  -6  -9    5.20    3.75
   5  -6  -9   22.49    5.92
   4  -6  -9    1.06    1.11
   4  -6  -9    0.01    2.73
   3  -6  -9    4.85    1.37
   3  -6  -9    3.98    3.54
   2  -6  -9   18.06    2.31
   2  -6  -9   15.12    5.14
   1  -6  -9   -0.23    2.86
   1  -6  -9    1.69    1.32
   0  -6  -9   48.11    9.07
   0  -6  -9   34.16    3.44
  -1  -6  -9    6.96    4.80
  -1  -6  -9    1.56    1.47
  -2  -6  -9    2.60    4.46
  -2  -6  -9    7.59    2.22
   7  -7  -9    4.91    4.05
   6  -7  -9    3.97    4.10
   5  -7  -9   92.35   11.17
   4  -7  -9    3.56    1.43
   4  -7  -9    5.02    4.24
   3  -7  -9    9.83    4.67
   3  -7  -9   10.32    1.85
   2  -7  -9    1.23    1.35
   2  -7  -9    0.17    3.34
   1  -7  -9    0.76    1.24
   1  -7  -9    2.26    3.89
   0  -7  -9   10.94    2.42
   0  -7  -9    7.40    5.07
  -1  -7  -9    2.20    1.80
  -1  -7  -9    2.35    3.94
   6  -8  -9   30.51    7.89
   5  -8  -9   13.11    5.60
   4  -8  -9    0.32    3.50
   3  -8  -9   14.67    6.16
   3  -8  -9   14.10    2.31
   2  -8  -9   -0.44    3.58
   2  -8  -9    2.16    1.55
   1  -8  -9   11.22    2.38
   1  -8  -9   18.61    7.12
  -1  11 -10    1.15    1.54
   1 -11  10    5.08   10.98
   2 -11  10    9.61   10.70
  -3  11 -10   -0.65    1.20
   3 -11  10   -0.38    9.05
   1  10 -10   19.02    2.72
  -1 -10  10    4.31   10.57
   0 -10  10   10.63   11.26
   1 -10  10    6.04    9.13
  -2  10 -10   36.39    3.24
   2 -10  10   14.47   10.30
  -3  10 -10    7.83    1.80
   3 -10  10   -0.49    8.03
  -4  10 -10   23.05    2.65
  -5  10 -10    1.95    1.44
   3   9 -10    2.79    1.54
  -3  -9  10   -3.16    8.52
   2   9 -10    7.70    1.94
  -2  -9  10    8.16   11.36
   1   9 -10   26.21    2.95
  -1  -9  10   10.87   10.83
   0   9 -10    0.82    1.24
   0  -9  10   -5.14    6.81
   1  -9  10   -1.83    7.73
  -2   9 -10    6.81    1.58
   2  -9  10   11.00    9.38
   3  -9  10    0.44    7.90
  -4   9 -10    4.10    1.55
  -5   9 -10    0.29    1.19
   4   8 -10    5.02    1.56
  -4  -8  10   -4.89    9.65
   3   8 -10   11.65    2.10
  -3  -8  10    2.77    8.40
   2   8 -10    6.77    1.73
  -2  -8  10   -3.86    7.46
   1   8 -10   27.93    2.85
  -1  -8  10   24.79   12.17
   0   8 -10   25.64    2.70
   0  -8  10   13.53    9.58
  -1   8 -10    2.54    1.23
   1  -8  10    2.23    7.85
  -2   8 -10   16.87    2.16
   2  -8  10   -3.76    6.76
  -3   8 -10    0.48    1.01
  -4   8 -10   16.07    2.27
  -5   8 -10   19.74    2.37
  -6   8 -10    1.99    1.30
   4   7 -10    5.71    1.64
  -4  -7  10    2.91    9.59
  -3  -7  10    6.03    8.99
   2   7 -10    2.11    1.21
  -2  -7  10    7.58    9.05
  -1  -7  10   21.85   11.18
   0   7 -10    0.42    0.97
   0  -7  10   -1.10    6.95
  -1   7 -10    4.44    1.31
   1  -7  10   -4.23    6.14
  -2   7 -10   90.38    4.58
  -3   7 -10    9.76    1.89
  -3   7 -10    8.31    2.99
  -4   7 -10   99.91    4.90
  -5   7 -10    0.86    1.11
  -6   7 -10    0.19    1.10
   5   6 -10   -0.28    1.13
  -5  -6  10    6.51   10.10
   4   6 -10   13.13    2.19
  -4  -6  10    8.54    9.54
  -3  -6  10    3.41    9.04
   2   6 -10    7.97    1.60
  -2  -6  10    9.17    9.08
  -1  -6  10   16.92   10.41
   0   6 -10    1.76    1.11
   0  -6  10    3.92    7.69
  -1   6 -10   15.84    2.10
  -2   6 -10   22.21    2.57
  -2   6 -10   17.86    4.05
  -3   6 -10    0.68    2.16
  -3   6 -10    1.33    1.11
  -4   6 -10   53.65    3.47
  -5   6 -10   -0.84    0.95
  -6   6 -10   18.00    2.43
   6   5 -10   18.61    2.62
  -6  -5  10   -5.00    9.43
   5   5 -10    0.51    1.08
  -5  -5  10    0.74    8.69
  -4  -5  10   -1.57    7.08
   3   5 -10   -0.11    0.88
  -3  -5  10    0.60    6.80
   2   5 -10    6.80    1.48
  -2  -5  10    1.44    7.15
  -1  -5  10    9.45    9.81
   0   5 -10   11.32    3.42
   0   5 -10    9.16    1.56
  -1   5 -10   16.45    2.14
  -1   5 -10   18.45    4.05
  -2   5 -10    0.57    1.10
  -2   5 -10   -0.24    1.95
  -3   5 -10   -0.30    0.90
  -3   5 -10    0.05    1.88
  -4   5 -10    1.86    2.09
  -4   5 -10    1.84    1.09
  -5   5 -10    5.78    1.63
  -6   5 -10    1.28    1.34
   6   4 -10    4.85    1.59
  -6  -4  10    4.95    9.86
  -5  -4  10    9.95   10.47
   4   4 -10    2.52    1.19
  -4  -4  10    2.59    9.12
  -3  -4  10    7.67    8.91
   2   4 -10    6.03    1.35
   1   4 -10   28.39    2.39
   1   4 -10   33.17    5.50
   0   4 -10   58.23    3.43
   0   4 -10   51.93    6.18
  -1   4 -10   19.08    2.42
  -1   4 -10   18.02    4.22
  -2   4 -10   62.81    6.62
  -2   4 -10   71.57    3.98
  -3   4 -10    0.95    1.81
  -3   4 -10    0.60    0.98
  -4   4 -10   73.68    4.12
  -4   4 -10   70.86    6.46
  -5   4 -10   38.35    3.26
  -6   4 -10    0.73    1.30
   7   3 -10    0.39    3.14
   7   3 -10    1.16    1.26
   6   3 -10   77.66    4.46
   6   3 -10   74.22    9.25
   5   3 -10    3.51    3.15
   5   3 -10    4.18    1.37
   4   3 -10    9.48    1.66
   4   3 -10    9.58    3.67
   3   3 -10   14.68    1.93
   3   3 -10   14.00    4.25
   2   3 -10    6.96    1.35
   2   3 -10    2.96    2.59
   1   3 -10  101.56    8.72
   1   3 -10  107.68    4.79
   0   3 -10    0.01    0.87
   0   3 -10   -0.34    1.86
  -1   3 -10   32.45    2.72
  -1   3 -10   28.07    5.02
  -2   3 -10   29.69    2.84
  -2   3 -10   28.62    4.89
  -3   3 -10    7.43    1.51
  -3   3 -10    6.87    2.72
  -4   3 -10   34.37    3.37
  -4   3 -10   37.34    5.43
  -5   3 -10    6.10    1.71
  -6   3 -10    7.05    1.96
   7   2 -10    3.35    1.42
   7   2 -10   -0.48    2.65
   6   2 -10  109.89    5.29
   6   2 -10  111.42   10.96
   5   2 -10    2.17    2.58
   5   2 -10    0.11    0.88
   4   2 -10   30.25    5.90
   4   2 -10   36.25    2.68
   3   2 -10    1.07    0.79
   3   2 -10    0.62    1.87
   2   2 -10    0.04    0.73
   2   2 -10   -0.09    1.93
   1   2 -10   70.30    3.78
   1   2 -10   66.95    7.17
   0   2 -10    6.74    2.95
   0   2 -10    6.11    1.54
  -1   2 -10   34.21    5.56
  -1   2 -10   31.10    2.61
  -2   2 -10   31.16    2.89
  -2   2 -10   38.07    5.54
  -3   2 -10   -0.46    1.01
  -3   2 -10    0.65    2.12
  -4   2 -10    5.65    1.60
  -4   2 -10    3.47    2.43
  -5   2 -10   15.39    2.42
  -6   2 -10    5.80    1.87
   7   1 -10    0.64    1.10
   7   1 -10   -1.91    2.40
   6   1 -10    9.42    4.07
   6   1 -10    9.20    1.65
   5   1 -10    7.98    3.31
   5   1 -10    8.25    1.54
   4   1 -10    1.87    2.46
   4   1 -10    2.29    1.03
   3   1 -10   31.16    5.62
   3   1 -10   40.05    2.66
   2   1 -10    4.25    1.21
   2   1 -10    1.81    2.51
   1   1 -10    6.30    2.79
   1   1 -10    9.89    1.75
   0   1 -10   30.56    5.35
   0   1 -10   34.15    2.63
  -1   1 -10    2.27    2.25
  -1   1 -10    3.89    1.26
  -2   1 -10   34.95    2.83
  -2   1 -10   37.05    5.96
  -3   1 -10    0.32    1.83
  -3   1 -10    1.24    1.12
  -4   1 -10    2.87    2.53
  -4   1 -10    1.75    1.34
  -5   1 -10   27.06    3.30
   7   0 -10    3.37    3.35
   7   0 -10    0.73    0.98
   6   0 -10   44.05    2.89
   6   0 -10   39.75    7.28
   5   0 -10   25.03    2.43
   5   0 -10   27.81    5.69
   4   0 -10   26.34    5.47
   4   0 -10   30.64    2.36
   3   0 -10   71.17    7.81
   3   0 -10   75.20    3.85
   2   0 -10    1.38    2.20
   2   0 -10    0.70    0.94
   1   0 -10    7.16    1.39
   1   0 -10    3.93    2.56
   0   0 -10   20.50    4.63
   0   0 -10   22.74    2.35
  -1   0 -10   29.93    5.51
  -1   0 -10   35.40    2.73
  -2   0 -10  137.88    6.07
  -2   0 -10  132.00   10.39
  -3   0 -10    5.60    3.01
  -3   0 -10    4.38    1.46
  -4   0 -10   21.17    2.77
  -4   0 -10   22.29    5.23
  -5   0 -10   16.56    2.67
   7  -1 -10    3.45    3.36
   7  -1 -10    1.85    1.06
   6  -1 -10   47.31    2.88
   6  -1 -10   38.69    7.09
   5  -1 -10   30.49    2.36
   5  -1 -10   26.75    5.66
   4  -1 -10   55.91    7.02
   4  -1 -10   50.00    3.16
   3  -1 -10   19.90    2.23
   3  -1 -10   22.59    4.88
   2  -1 -10    7.00    3.10
   2  -1 -10    6.04    1.30
   1  -1 -10   40.03    6.42
   1  -1 -10   42.18    2.82
   0  -1 -10   29.12    5.60
   0  -1 -10   28.82    2.71
  -1  -1 -10    0.44    0.92
  -1  -1 -10   -0.48    2.14
  -2  -1 -10    4.01    1.46
  -2  -1 -10    4.23    3.02
  -3  -1 -10    1.87    2.50
  -3  -1 -10    1.67    1.34
  -4  -1 -10   24.59    6.03
  -4  -1 -10   21.19    2.99
  -5  -1 -10    0.41    1.43
   7  -2 -10    2.67    3.13
   6  -2 -10   22.70    5.41
   6  -2 -10   24.47    2.43
   5  -2 -10    7.39    1.44
   5  -2 -10    6.54    3.46
   4  -2 -10   11.29    1.69
   4  -2 -10   10.22    3.78
   3  -2 -10    1.58    2.37
   3  -2 -10    2.65    1.06
   2  -2 -10    1.29    0.94
   2  -2 -10   -1.14    1.92
   1  -2 -10   86.25    4.35
   1  -2 -10   84.41    8.74
   0  -2 -10    1.65    1.10
   0  -2 -10    1.66    2.48
  -1  -2 -10   -0.58    2.36
  -1  -2 -10   -0.41    0.92
  -2  -2 -10    4.98    3.19
  -2  -2 -10    3.21    1.43
  -3  -2 -10    0.26    2.92
  -3  -2 -10   -0.77    1.33
  -4  -2 -10   -0.03    1.40
  -4  -2 -10    1.56    3.75
   7  -3 -10    3.03    3.22
   6  -3 -10   -0.83    2.06
   6  -3 -10    0.31    0.81
   5  -3 -10   44.88    7.76
   5  -3 -10   40.04    2.68
   4  -3 -10    0.49    0.74
   4  -3 -10    0.48    2.39
   3  -3 -10   85.13    4.07
   3  -3 -10   74.00    8.41
   2  -3 -10   28.61    2.71
   2  -3 -10   22.92    5.44
   1  -3 -10   10.43    4.24
   1  -3 -10    7.08    1.62
   0  -3 -10   26.64    2.83
   0  -3 -10   27.98    6.35
  -1  -3 -10    2.74    3.05
  -1  -3 -10   -0.32    1.03
  -2  -3 -10   18.57    5.67
  -2  -3 -10   14.97    2.50
  -3  -3 -10    4.64    1.84
  -3  -3 -10    4.77    4.02
   7  -4 -10    3.00    3.36
   6  -4 -10   27.46    6.31
   5  -4 -10    9.30    3.91
   5  -4 -10   10.65    1.66
   4  -4 -10   20.89    5.41
   4  -4 -10   15.80    1.87
   3  -4 -10   31.20    6.79
   3  -4 -10   25.26    2.57
   2  -4 -10    0.35    1.05
   2  -4 -10    2.28    3.24
   1  -4 -10   53.91    8.57
   1  -4 -10   45.43    3.40
   0  -4 -10    3.20    3.37
   0  -4 -10    5.10    1.55
  -1  -4 -10    1.09    3.15
  -1  -4 -10    2.94    1.50
  -2  -4 -10   19.51    2.79
  -2  -4 -10   22.91    6.50
  -3  -4 -10   -0.31    3.82
  -3  -4 -10    1.62    1.69
   7  -5 -10    1.55    3.58
   6  -5 -10   15.49    5.18
   5  -5 -10   -0.75    0.89
   5  -5 -10    0.11    2.72
   4  -5 -10    4.31    1.38
   4  -5 -10    4.01    3.65
   3  -5 -10   -0.84    2.53
   3  -5 -10   -0.74    0.98
   2  -5 -10    3.27    1.41
   2  -5 -10    0.93    3.04
   1  -5 -10   14.25    5.19
   1  -5 -10   25.71    2.86
   0  -5 -10    0.01    1.16
   0  -5 -10   -2.10    2.19
  -1  -5 -10    1.09    1.40
  -1  -5 -10   -0.07    3.20
  -2  -5 -10    3.39    4.08
  -2  -5 -10   -2.27    1.29
   6  -6 -10    9.41    4.73
   5  -6 -10    2.79    3.85
   4  -6 -10    2.09    3.53
   4  -6 -10   -0.40    1.07
   3  -6 -10    5.86    1.66
   3  -6 -10    5.12    4.21
   2  -6 -10    3.00    1.40
   2  -6 -10    3.37    3.81
   1  -6 -10    1.00    1.31
   1  -6 -10   -1.95    2.89
   0  -6 -10   21.40    2.98
   0  -6 -10   15.56    6.21
  -1  -6 -10    1.33    4.06
  -1  -6 -10   -1.00    1.52
   6  -7 -10    4.53    4.76
   5  -7 -10   39.15    8.52
   4  -7 -10    1.99    1.52
   4  -7 -10    4.16    4.35
   3  -7 -10   17.62    2.44
   3  -7 -10   15.18    5.85
   2  -7 -10    0.52    1.35
   2  -7 -10    3.46    4.44
   1  -7 -10   17.37    2.82
   1  -7 -10   15.21    6.38
  -1 -10  11    5.33   11.89
   0  10 -11    0.66    1.40
   0 -10  11    1.50   10.19
   1 -10  11   15.22   11.26
   2 -10  11    1.16    9.05
  -3  10 -11    6.43    1.87
   3 -10  11    5.20   10.29
   2   9 -11    1.84    1.48
  -2  -9  11    9.73   10.33
   1   9 -11   10.06    2.14
  -1  -9  11    6.89   10.36
   0   9 -11    2.55    1.41
   0  -9  11   -5.09    7.06
  -1   9 -11   21.87    2.65
   1  -9  11    8.21    9.86
  -2   9 -11   -0.54    1.18
   2  -9  11   -1.07    8.87
  -3   9 -11   24.78    2.91
  -4   9 -11    8.36    2.12
   3   8 -11   13.85    2.32
  -3  -8  11    6.88   10.28
   2   8 -11   14.58    2.43
  -2  -8  11   17.24   11.54
   1   8 -11    6.56    1.74
  -1  -8  11    5.66    9.56
   0   8 -11    1.44    1.25
   0  -8  11   -2.12    7.98
  -1   8 -11    2.40    1.31
   1  -8  11   -7.91    6.78
  -2   8 -11   33.69    3.24
  -3   8 -11    7.96    1.88
  -3   8 -11    4.45    2.96
  -4   8 -11    4.49    1.59
  -5   8 -11   27.41    2.86
   4   7 -11   18.57    2.70
  -4  -7  11    6.43   11.81
   3   7 -11   34.86    3.27
  -3  -7  11   12.69   11.89
   2   7 -11    0.48    1.17
  -2  -7  11    1.03    8.26
  -1  -7  11   13.04    9.68
   0   7 -11    0.24    1.04
   0  -7  11   -5.31    7.65
  -1   7 -11    5.29    1.56
  -2   7 -11   54.77    6.76
  -2   7 -11   66.63    4.06
  -3   7 -11    2.55    1.54
  -3   7 -11    5.16    2.94
  -4   7 -11   60.38    3.87
  -5   7 -11    2.61    1.29
   5   6 -11    0.38    1.40
  -5  -6  11   -2.55    9.54
  -4  -6  11    8.62   11.74
   3   6 -11    5.48    1.47
  -3  -6  11    1.45    8.58
   2   6 -11    4.21    1.37
  -2  -6  11    2.77    8.27
   1   6 -11   32.40    2.97
  -1  -6  11    4.06    8.62
   0   6 -11    0.72    0.99
  -1   6 -11   12.85    2.02
  -1   6 -11   14.33    4.04
  -2   6 -11    3.66    2.72
  -2   6 -11    2.14    1.27
  -3   6 -11   11.21    2.02
  -3   6 -11    9.48    3.64
  -4   6 -11   28.95    2.90
  -5   6 -11   -1.62    0.95
   5   5 -11    1.37    1.22
  -5  -5  11   -3.38    9.00
   4   5 -11   44.17    3.31
  -4  -5  11    6.21   10.39
   3   5 -11    5.72    1.49
  -3  -5  11    1.90    9.08
   2   5 -11    2.93    1.19
   1   5 -11    5.57    3.09
   1   5 -11   10.53    1.79
   0   5 -11   10.10    1.77
   0   5 -11    6.18    3.14
  -1   5 -11    6.15    1.71
  -1   5 -11    8.41    3.29
  -2   5 -11   48.49    6.35
  -2   5 -11   49.67    3.65
  -3   5 -11   15.84    2.21
  -3   5 -11   11.97    3.62
  -4   5 -11    0.32    1.01
  -5   5 -11    9.74    2.04
   6   4 -11   14.10    5.37
   6   4 -11   11.14    2.24
   5   4 -11   18.03    2.43
   4   4 -11   -0.73    2.03
   4   4 -11   -0.05    0.91
   3   4 -11   73.36    8.27
   3   4 -11   57.63    3.63
   2   4 -11   12.62    4.13
   2   4 -11   13.07    1.90
   1   4 -11   35.38    2.76
   1   4 -11   38.99    6.33
   0   4 -11    1.51    2.18
   0   4 -11    0.50    1.07
  -1   4 -11   -0.35    2.06
  -1   4 -11    1.70    1.27
  -2   4 -11   79.79    4.39
  -2   4 -11   76.01    7.54
  -3   4 -11    2.80    1.26
  -3   4 -11    2.24    2.31
  -4   4 -11   40.09    3.62
  -5   4 -11   42.12    3.58
   6   3 -11   62.93    4.17
   6   3 -11   68.26    9.13
   5   3 -11    9.56    4.33
   5   3 -11    9.23    1.79
   4   3 -11   38.76    6.79
   4   3 -11   33.45    2.81
   3   3 -11   34.83    6.55
   3   3 -11   32.07    2.63
   2   3 -11    2.73    2.64
   2   3 -11    0.43    0.85
   1   3 -11  154.63   12.00
   1   3 -11  173.47    6.87
   0   3 -11   17.54    2.31
   0   3 -11   13.54    4.14
  -1   3 -11    7.76    1.76
  -1   3 -11    5.90    2.95
  -2   3 -11   19.48    2.40
  -2   3 -11   12.78    3.60
  -3   3 -11   -0.73    0.88
  -3   3 -11    0.83    2.17
  -4   3 -11   42.64    3.50
  -5   3 -11    4.30    1.74
   6   2 -11   37.40    3.44
   6   2 -11   37.11    7.68
   5   2 -11    0.74    0.93
   5   2 -11   -0.03    2.30
   4   2 -11   25.62    5.72
   4   2 -11   36.38    2.77
   3   2 -11    0.50    0.87
   3   2 -11    0.63    2.14
   2   2 -11    1.26    1.01
   2   2 -11   -0.05    1.77
   1   2 -11   13.09    4.09
   1   2 -11   10.87    1.91
   0   2 -11   -0.98    0.84
   0   2 -11   -0.05    2.03
  -1   2 -11    2.85    2.51
  -1   2 -11    1.03    1.07
  -2   2 -11    6.66    1.54
  -2   2 -11    8.52    3.25
  -3   2 -11    0.75    1.22
  -3   2 -11    1.55    2.59
  -4   2 -11    3.74    1.55
  -5   2 -11    3.40    1.68
   7   1 -11    8.38    1.89
   7   1 -11    5.20    4.55
   6   1 -11    0.88    1.05
   6   1 -11    1.09    2.80
   5   1 -11    1.77    1.03
   5   1 -11   -0.14    2.65
   4   1 -11    4.87    3.07
   4   1 -11    6.50    1.42
   3   1 -11   16.75    4.55
   3   1 -11   22.62    2.47
   2   1 -11    2.11    2.51
   2   1 -11    3.31    1.29
   1   1 -11    1.99    2.63
   1   1 -11    2.89    1.22
   0   1 -11    2.89    2.31
   0   1 -11    3.48    1.29
  -1   1 -11    4.78    1.32
  -1   1 -11    3.34    2.58
  -2   1 -11   40.84    6.81
  -2   1 -11   39.10    3.19
  -3   1 -11   -0.03    1.14
  -3   1 -11    0.51    2.25
  -4   1 -11    6.12    1.88
  -4   1 -11   10.40    4.03
  -5   1 -11   13.90    2.56
   7   0 -11    2.05    3.29
   7   0 -11    0.98    1.09
   6   0 -11   30.55    7.02
   6   0 -11   36.54    2.79
   5   0 -11   15.69    2.09
   5   0 -11   13.46    4.66
   4   0 -11   35.28    2.74
   4   0 -11   31.12    6.69
   3   0 -11   82.38    4.36
   3   0 -11   73.50    8.19
   2   0 -11    9.05    1.62
   2   0 -11    6.65    3.44
   1   0 -11   70.33    3.88
   1   0 -11   75.75    7.80
   0   0 -11   34.42    2.70
   0   0 -11   35.83    6.18
  -1   0 -11    1.08    2.35
  -1   0 -11    0.86    1.02
  -2   0 -11   70.13    7.88
  -2   0 -11   71.38    4.35
  -3   0 -11   14.96    4.58
  -3   0 -11   12.87    2.31
  -4   0 -11   23.18    5.57
  -4   0 -11   21.15    3.02
   7  -1 -11    1.72    3.11
   6  -1 -11   42.04    7.82
   6  -1 -11   47.50    3.16
   5  -1 -11    3.27    3.09
   5  -1 -11    7.35    1.60
   4  -1 -11   41.69    7.17
   4  -1 -11   45.80    3.21
   3  -1 -11   44.51    3.02
   3  -1 -11   44.78    7.48
   2  -1 -11    6.30    3.33
   2  -1 -11    9.34    1.67
   1  -1 -11   53.83    6.91
   1  -1 -11   41.54    2.96
   0  -1 -11    2.22    2.45
   0  -1 -11   -0.02    0.97
  -1  -1 -11    4.92    3.12
  -1  -1 -11    2.43    1.31
  -2  -1 -11   11.06    4.18
  -2  -1 -11   10.58    2.05
  -3  -1 -11   -0.51    1.31
  -3  -1 -11   -1.87    2.49
  -4  -1 -11   13.97    2.68
  -4  -1 -11   10.88    4.81
   7  -2 -11    1.01    3.26
   6  -2 -11   10.88    1.91
   6  -2 -11   11.14    4.48
   5  -2 -11    5.38    3.32
   5  -2 -11    4.62    1.25
   4  -2 -11    3.76    1.28
   4  -2 -11    1.63    2.59
   3  -2 -11   -0.62    1.78
   3  -2 -11    0.12    0.80
   2  -2 -11    0.38    0.90
   2  -2 -11   -0.60    2.15
   1  -2 -11   -0.05    2.29
   1  -2 -11   -0.35    0.85
   0  -2 -11    7.03    3.67
   0  -2 -11    8.15    1.82
  -1  -2 -11   -0.77    1.07
  -1  -2 -11    0.48    2.74
  -2  -2 -11    0.34    2.68
  -2  -2 -11    0.35    1.25
  -3  -2 -11    3.26    3.72
  -3  -2 -11    2.18    1.59
   7  -3 -11    1.32    2.98
   6  -3 -11    2.34    1.24
   6  -3 -11    0.36    2.73
   5  -3 -11    7.83    4.14
   5  -3 -11    8.63    1.56
   4  -3 -11   -0.98    2.08
   4  -3 -11    0.32    0.91
   3  -3 -11   38.95    7.44
   3  -3 -11   31.70    2.70
   2  -3 -11   -0.54    2.62
   2  -3 -11    1.24    1.06
   1  -3 -11    8.00    4.10
   1  -3 -11   12.03    2.05
   0  -3 -11    0.80    1.22
   0  -3 -11    1.93    3.03
  -1  -3 -11   -0.80    1.18
  -1  -3 -11   -0.33    2.68
  -2  -3 -11    7.08    4.31
  -2  -3 -11   10.55    2.26
  -3  -3 -11    1.36    1.65
  -3  -3 -11   -1.24    3.56
   7  -4 -11    1.41    3.08
   6  -4 -11   26.98    6.55
   5  -4 -11    0.77    2.88
   5  -4 -11   -0.30    0.89
   4  -4 -11   21.43    5.75
   4  -4 -11   28.22    2.67
   3  -4 -11   98.99   10.80
   3  -4 -11  104.93    5.09
   2  -4 -11    7.52    4.17
   2  -4 -11    6.74    1.70
   1  -4 -11   54.77    3.86
   1  -4 -11   50.73    8.90
   0  -4 -11   -2.37    2.38
   0  -4 -11    0.24    1.18
  -1  -4 -11   -1.48    3.16
  -1  -4 -11   -0.23    1.07
  -2  -4 -11   10.60    5.31
  -2  -4 -11   13.39    2.62
   6  -5 -11   11.71    5.43
   5  -5 -11    3.88    3.59
   4  -5 -11   -0.87    2.84
   4  -5 -11   -0.09    1.16
   3  -5 -11    2.29    1.40
   3  -5 -11    2.74    3.68
   2  -5 -11    2.94    3.95
   2  -5 -11    4.06    1.62
   1  -5 -11   15.03    2.44
   1  -5 -11   12.11    5.23
   0  -5 -11   -1.56    3.30
   0  -5 -11   -0.95    1.28
  -1  -5 -11    4.17    1.79
  -1  -5 -11   -0.77    3.56
   5  -6 -11    1.99    3.75
   4  -6 -11    4.83    4.44
   4  -6 -11    0.39    1.41
   3  -6 -11    4.46    4.22
   3  -6 -11    3.91    1.72
   2  -6 -11    8.42    1.98
   2  -6 -11    3.78    4.39
   1  -6 -11    0.04    1.45
   1  -6 -11    1.74    3.67
   4  -7 -11    4.00    4.86
   3  -7 -11   10.92    2.32
   3  -7 -11    9.39    5.61
   1   9 -12   15.89    2.63
  -1  -9  12    9.06   11.65
   0   9 -12    4.14    1.67
   0  -9  12    1.62    8.31
  -1   9 -12   26.95    3.08
   1  -9  12    0.85    9.67
  -2   9 -12    0.54    1.37
  -3   9 -12    7.65    2.00
   2   8 -12    3.81    1.67
  -2  -8  12    8.30   11.37
   1   8 -12   18.61    2.54
  -1  -8  12   11.69   10.71
   0   8 -12    0.29    1.28
   0  -8  12   -0.12    9.23
  -1   8 -12    2.30    1.38
  -2   8 -12   31.08    3.33
  -2   8 -12   21.86    5.18
  -3   8 -12    6.33    3.26
  -3   8 -12    9.34    2.18
  -4   8 -12    5.48    1.76
  -3  -7  12    5.33   10.95
   2   7 -12   -0.74    1.14
  -2  -7  12    0.91    9.40
   1   7 -12   37.71    3.15
  -1  -7  12    1.76    9.41
   0   7 -12    0.45    1.12
  -1   7 -12    7.17    3.51
  -1   7 -12    3.29    1.58
  -2   7 -12   45.04    7.13
  -2   7 -12   53.12    3.99
  -3   7 -12    2.02    1.52
  -3   7 -12   -0.91    2.59
  -4   7 -12   47.53    3.61
  -4  -6  12    0.52   10.45
  -3  -6  12    5.01   10.09
   2   6 -12    1.68    1.20
   1   6 -12   47.21    7.68
   1   6 -12   38.72    3.12
   0   6 -12    2.81    2.88
   0   6 -12    3.18    1.46
  -1   6 -12   14.24    2.28
  -1   6 -12   13.70    4.18
  -2   6 -12    1.35    1.36
  -2   6 -12    1.26    2.71
  -3   6 -12    3.75    2.87
  -3   6 -12    4.26    1.47
  -4   6 -12   16.74    2.38
  -5   6 -12   -0.47    1.22
   5   5 -12   -1.12    1.04
   4   5 -12   30.55    3.25
   3   5 -12    0.47    1.18
   3   5 -12    3.26    3.36
   2   5 -12    7.54    3.95
   2   5 -12   10.47    1.83
   1   5 -12    3.01    1.36
   1   5 -12    3.22    3.15
   0   5 -12   -0.72    2.47
   0   5 -12    5.36    1.67
  -1   5 -12   13.15    2.42
  -1   5 -12   14.46    4.55
  -2   5 -12   23.84    2.87
  -2   5 -12   15.12    4.48
  -3   5 -12   12.02    2.14
  -3   5 -12    6.98    3.30
  -4   5 -12    0.01    1.09
  -5   5 -12   16.20    2.64
   5   4 -12    1.78    3.00
   5   4 -12    5.56    1.62
   4   4 -12    0.08    1.05
   4   4 -12   -0.15    2.50
   3   4 -12   43.55    7.47
   3   4 -12   49.48    3.43
   2   4 -12    9.52    1.77
   2   4 -12   11.86    3.96
   1   4 -12   66.59    7.92
   1   4 -12   76.30    4.37
   0   4 -12    0.50    1.06
   0   4 -12   -0.50    2.01
  -1   4 -12    1.06    2.52
  -1   4 -12   -0.23    1.15
  -2   4 -12   36.82    6.28
  -2   4 -12   35.34    3.34
  -3   4 -12    2.23    1.26
  -3   4 -12    1.78    2.53
  -4   4 -12   24.90    2.98
  -5   4 -12   21.68    3.06
   6   3 -12   64.18   10.15
   6   3 -12   63.03    4.25
   5   3 -12    0.93    1.15
   5   3 -12   -1.29    2.28
   4   3 -12   23.86    2.63
   4   3 -12   25.59    6.28
   3   3 -12   29.53    6.24
   3   3 -12   27.18    2.79
   2   3 -12    4.90    3.36
   2   3 -12    3.92    1.41
   1   3 -12  106.02   10.31
   1   3 -12  116.68    5.68
   0   3 -12    0.66    1.10
   0   3 -12    2.05    2.98
  -1   3 -12    6.41    3.35
  -1   3 -12    6.73    1.70
  -2   3 -12   10.98    2.00
  -2   3 -12    7.73    3.22
  -3   3 -12   -0.52    1.00
  -3   3 -12   -0.34    2.11
  -4   3 -12   41.97    3.95
   6   2 -12   20.06    6.42
   6   2 -12   28.31    3.08
   5   2 -12    0.76    2.65
   5   2 -12    1.11    1.01
   4   2 -12   44.71    3.25
   4   2 -12   51.78    8.74
   3   2 -12    3.12    1.26
   3   2 -12    6.67    3.73
   2   2 -12    4.18    3.18
   2   2 -12    5.17    1.54
   1   2 -12   30.44    3.19
   1   2 -12   35.86    6.62
   0   2 -12    0.95    2.42
   0   2 -12    3.60    1.37
  -1   2 -12   13.99    2.18
  -1   2 -12    8.24    3.65
  -2   2 -12    2.74    1.30
  -2   2 -12    5.35    2.94
  -3   2 -12    1.52    1.25
  -3   2 -12    0.73    2.47
  -4   2 -12    5.93    1.86
   6   1 -12   -0.32    0.96
   6   1 -12   -0.48    2.81
   5   1 -12    3.41    3.43
   5   1 -12    2.48    1.21
   4   1 -12    6.05    1.53
   4   1 -12    1.98    2.95
   3   1 -12   31.67    6.60
   3   1 -12   27.79    2.93
   2   1 -12    1.22    1.14
   2   1 -12    2.24    2.69
   1   1 -12    2.14    2.55
   1   1 -12    3.24    1.30
   0   1 -12    8.01    1.63
   0   1 -12    5.44    3.12
  -1   1 -12   23.19    2.68
  -1   1 -12   20.46    4.93
  -2   1 -12   31.21    6.26
  -2   1 -12   37.89    3.18
  -3   1 -12   -1.48    1.10
  -3   1 -12    0.46    2.65
  -4   1 -12   -0.77    1.36
   6   0 -12   32.83    3.12
   6   0 -12   28.03    7.05
   5   0 -12   -0.11    2.41
   5   0 -12    2.41    1.16
   4   0 -12    2.87    1.27
   4   0 -12    1.12    2.63
   3   0 -12   35.53    3.34
   3   0 -12   35.31    6.92
   2   0 -12   -0.11    2.27
   2   0 -12    1.48    1.03
   1   0 -12   58.53    7.48
   1   0 -12   67.18    3.83
   0   0 -12    9.60    1.81
   0   0 -12    9.58    3.81
  -1   0 -12    8.63    1.84
  -1   0 -12    6.21    3.74
  -2   0 -12   43.98    7.35
  -2   0 -12   43.09    3.62
  -3   0 -12    2.68    1.51
  -3   0 -12    3.65    3.27
   6  -1 -12   34.71    3.29
   6  -1 -12   35.00    7.47
   5  -1 -12    3.21    1.37
   5  -1 -12    2.73    3.09
   4  -1 -12   43.61    7.69
   4  -1 -12   47.24    3.27
   3  -1 -12   23.52    2.54
   3  -1 -12   23.18    5.52
   2  -1 -12    0.19    0.85
   2  -1 -12   -0.29    2.51
   1  -1 -12   38.25    7.25
   1  -1 -12   31.49    3.01
   0  -1 -12    1.22    2.76
   0  -1 -12    0.99    1.14
  -1  -1 -12   18.69    5.23
  -1  -1 -12   17.26    2.53
  -2  -1 -12    0.06    2.72
  -2  -1 -12    0.28    1.13
  -3  -1 -12   -0.75    1.33
  -3  -1 -12   -0.23    2.67
   6  -2 -12    4.14    1.44
   6  -2 -12    2.80    3.33
   5  -2 -12    4.50    3.53
   5  -2 -12   12.68    1.96
   4  -2 -12   26.45    2.68
   4  -2 -12   34.85    6.93
   3  -2 -12    2.31    3.03
   3  -2 -12    3.11    1.11
   2  -2 -12    3.93    3.16
   2  -2 -12    0.91    1.16
   1  -2 -12   -1.33    2.39
   1  -2 -12   -0.88    0.99
   0  -2 -12    3.58    1.47
   0  -2 -12    6.44    3.78
  -1  -2 -12   12.80    4.85
  -1  -2 -12   11.60    2.19
  -2  -2 -12    3.73    3.93
  -2  -2 -12    1.53    1.47
   6  -3 -12    6.74    4.08
   5  -3 -12    5.96    1.53
   5  -3 -12    7.87    3.92
   4  -3 -12    0.62    2.64
   4  -3 -12    0.30    0.96
   3  -3 -12   26.72    6.23
   3  -3 -12   36.18    3.02
   2  -3 -12    0.48    1.15
   2  -3 -12    0.91    2.95
   1  -3 -12   12.96    5.08
   1  -3 -12   13.37    2.28
   0  -3 -12   10.04    2.12
   0  -3 -12   20.66    6.21
  -1  -3 -12    1.46    1.53
  -1  -3 -12    0.08    3.37
  -2  -3 -12   18.48    3.09
  -2  -3 -12   10.33    5.23
   6  -4 -12    9.04    4.45
   5  -4 -12    0.25    1.15
   5  -4 -12   -0.71    3.08
   4  -4 -12   18.92    2.40
   4  -4 -12   13.09    5.15
   3  -4 -12   38.73    7.96
   3  -4 -12   48.68    3.55
   2  -4 -12    1.48    1.32
   2  -4 -12    2.44    3.81
   1  -4 -12   19.92    2.76
   1  -4 -12   13.57    5.75
   0  -4 -12    0.23    3.24
   0  -4 -12    2.07    1.48
  -1  -4 -12    0.31    1.57
  -1  -4 -12    1.12    4.09
   5  -5 -12    0.65    3.62
   4  -5 -12    4.97    1.67
   4  -5 -12    9.50    5.09
   3  -5 -12   -0.56    3.77
   3  -5 -12    3.20    1.50
   2  -5 -12   -2.07    3.47
   2  -5 -12   -0.41    1.31
   1  -5 -12    3.67    1.70
   1  -5 -12    5.51    5.15
   1   8 -13    8.38    1.93
  -1  -8  13   -1.77    9.58
   0   8 -13    1.54    1.40
  -1   8 -13    6.67    3.83
  -1   8 -13   13.55    2.50
  -2   8 -13   31.04    3.57
  -2   8 -13   21.66    5.48
  -3   8 -13    2.29    1.73
   2   7 -13    3.60    1.59
   1   7 -13   38.72    7.54
   1   7 -13   41.78    3.50
   0   7 -13    2.06    1.56
   0   7 -13    1.60    3.23
  -1   7 -13    0.94    2.75
  -1   7 -13    4.82    1.77
  -2   7 -13   14.41    2.69
  -2   7 -13   11.72    4.39
  -3   7 -13    0.44    1.46
   3   6 -13    4.21    3.73
   3   6 -13   12.29    2.22
   2   6 -13    2.04    2.91
   2   6 -13    1.90    1.30
   1   6 -13   27.59    2.97
   1   6 -13   21.71    5.78
   0   6 -13    2.68    3.00
   0   6 -13    1.26    1.46
  -1   6 -13   45.05    4.35
  -1   6 -13   31.64    6.52
  -2   6 -13    2.03    1.58
  -2   6 -13    0.72    2.87
  -3   6 -13    4.84    1.76
  -4   6 -13   13.56    2.25
   4   5 -13   39.00    3.68
   4   5 -13   28.02    7.14
   3   5 -13    2.09    3.23
   3   5 -13    5.03    1.54
   2   5 -13   27.46    6.30
   2   5 -13   16.93    2.46
   1   5 -13   -0.13    1.09
   1   5 -13    0.55    2.96
   0   5 -13   20.37    2.89
   0   5 -13   12.32    4.55
  -1   5 -13    8.80    4.17
  -1   5 -13   12.69    2.45
  -2   5 -13   32.67    6.35
  -2   5 -13   29.65    3.22
  -3   5 -13    3.35    2.89
  -3   5 -13    3.47    1.51
  -4   5 -13    0.13    1.24
   5   4 -13    4.79    3.75
   4   4 -13    0.13    1.11
   4   4 -13   -1.05    2.34
   3   4 -13   49.36    8.86
   3   4 -13   38.29    3.71
   2   4 -13    9.90    4.37
   2   4 -13   15.01    2.34
   1   4 -13   41.69    3.48
   1   4 -13   36.49    7.43
   0   4 -13    3.13    1.73
   0   4 -13    5.74    3.69
  -1   4 -13    6.43    1.88
  -1   4 -13    4.60    3.26
  -2   4 -13   18.73    5.00
  -2   4 -13   14.69    2.36
  -3   4 -13    1.62    2.64
  -3   4 -13    1.47    1.37
  -4   4 -13   11.42    2.26
   5   3 -13    0.55    3.01
   5   3 -13    0.53    1.08
   4   3 -13    9.76    2.02
   4   3 -13   13.28    5.06
   3   3 -13   41.16    3.33
   3   3 -13   33.07    7.04
   2   3 -13    5.74    3.62
   2   3 -13    7.35    1.81
   1   3 -13   62.75    4.41
   1   3 -13   66.33    8.41
   0   3 -13   13.25    2.32
   0   3 -13   16.56    5.06
  -1   3 -13   11.99    2.22
  -1   3 -13    7.91    3.73
  -2   3 -13    8.49    3.65
  -2   3 -13    7.35    1.85
  -3   3 -13   -0.49    1.16
  -3   3 -13    0.08    2.56
  -4   3 -13   19.09    2.94
   5   2 -13    1.75    3.37
   5   2 -13    3.41    1.54
   4   2 -13   22.29    2.74
   4   2 -13   18.52    5.49
   3   2 -13    1.27    1.26
   3   2 -13   -0.25    2.73
   2   2 -13    3.76    3.24
   2   2 -13    8.81    2.10
   1   2 -13   14.99    2.35
   1   2 -13    9.84    4.06
   0   2 -13    1.06    2.46
   0   2 -13   -0.30    0.96
  -1   2 -13   17.14    4.87
  -1   2 -13   20.81    2.66
  -2   2 -13    9.21    3.83
  -2   2 -13   11.51    2.19
  -3   2 -13    2.19    2.83
  -3   2 -13   -0.08    1.18
   5   1 -13    1.12    1.34
   5   1 -13    0.50    2.93
   4   1 -13    2.89    1.41
   4   1 -13    1.16    2.81
   3   1 -13   37.99    3.66
   3   1 -13   36.33    7.42
   2   1 -13    5.24    1.66
   2   1 -13    1.18    2.66
   1   1 -13    4.28    1.44
   1   1 -13    1.21    2.63
   0   1 -13    8.20    3.56
   0   1 -13   11.93    2.10
  -1   1 -13    2.87    3.01
  -1   1 -13    1.81    1.27
  -2   1 -13   42.95    4.00
  -2   1 -13   30.43    6.39
  -3   1 -13    5.31    3.83
  -3   1 -13    3.53    1.77
   6   0 -13   18.37    5.98
   6   0 -13   25.09    3.04
   5   0 -13   -0.66    2.93
   5   0 -13   -0.13    1.12
   4   0 -13    1.50    2.89
   4   0 -13    3.26    1.55
   3   0 -13   48.37    3.57
   3   0 -13   51.29    8.50
   2   0 -13    8.37    3.84
   2   0 -13    6.43    1.62
   1   0 -13   45.14    7.53
   1   0 -13   43.28    3.29
   0   0 -13    9.46    4.00
   0   0 -13   10.79    1.98
  -1   0 -13    5.52    3.62
  -1   0 -13    7.15    1.85
  -2   0 -13   22.86    3.00
  -2   0 -13   20.78    5.69
  -3   0 -13   12.02    4.84
   6  -1 -13   24.08    6.58
   6  -1 -13   30.32    3.30
   5  -1 -13   -0.10    2.84
   5  -1 -13    0.91    1.16
   4  -1 -13   12.37    4.70
   4  -1 -13   16.54    2.30
   3  -1 -13   13.30    2.06
   3  -1 -13    8.91    4.30
   2  -1 -13    1.26    2.85
   2  -1 -13    0.22    1.07
   1  -1 -13   37.27    3.10
   1  -1 -13   36.39    7.03
   0  -1 -13    4.64    3.64
   0  -1 -13    3.69    1.53
  -1  -1 -13    9.10    2.00
  -1  -1 -13    6.33    3.80
  -2  -1 -13    9.99    2.28
  -2  -1 -13   13.32    5.27
   5  -2 -13    0.24    1.04
   5  -2 -13    1.37    2.79
   4  -2 -13   15.85    5.02
   4  -2 -13   14.00    2.06
   3  -2 -13    2.66    1.21
   3  -2 -13    6.26    3.71
   2  -2 -13    8.48    1.77
   2  -2 -13    6.01    3.84
   1  -2 -13    0.64    3.20
   1  -2 -13    0.44    1.17
   0  -2 -13    5.73    4.08
   0  -2 -13    5.11    1.75
  -1  -2 -13    0.98    1.36
  -1  -2 -13    0.20    3.09
   5  -3 -13    2.19    1.24
   5  -3 -13    2.46    3.43
   4  -3 -13    1.11    1.16
   4  -3 -13    1.24    2.86
   3  -3 -13   18.06    5.68
   3  -3 -13   19.74    2.49
   2  -3 -13    0.57    1.32
   2  -3 -13   -1.13    2.88
   1  -3 -13   11.95    5.34
   1  -3 -13   13.53    2.40
   0  -3 -13    5.26    4.34
   0  -3 -13    0.61    1.37
   4  -4 -13    7.46    1.87
   4  -4 -13   11.17    5.09
   3  -4 -13   21.67    2.75
   3  -4 -13   22.81    6.76
   2  -4 -13   -1.57    3.09
   2  -4 -13    1.09    1.32
   1  -4 -13   35.61    8.59
   1  -4 -13   34.18    3.68
   1   7 -14   14.23    2.50
   1   7 -14   18.41    6.06
   0   7 -14    2.31    3.31
   0   7 -14    1.19    1.52
  -1   7 -14    9.56    4.60
  -1   7 -14    4.81    2.17
  -2   7 -14   14.43    5.39
  -2   7 -14   18.78    3.08
   2   6 -14    2.72    3.65
   2   6 -14    7.07    1.88
   1   6 -14   38.64    3.94
   1   6 -14   29.04    6.91
   0   6 -14    0.80    3.31
   0   6 -14   -0.40    1.44
  -1   6 -14   37.92    7.45
  -1   6 -14   30.68    3.76
  -2   6 -14    0.54    3.19
  -2   6 -14   -0.11    1.47
   3   5 -14    6.46    1.93
   3   5 -14    5.51    4.25
   2   5 -14   13.18    5.11
   2   5 -14   14.53    2.47
   1   5 -14   -0.81    3.23
   1   5 -14    0.48    1.28
   0   5 -14   -0.04    3.10
   0   5 -14    1.01    1.64
  -1   5 -14   21.58    3.10
  -1   5 -14    8.49    4.24
  -2   5 -14    1.95    3.22
  -2   5 -14    1.83    1.54
   4   4 -14    2.10    3.43
   4   4 -14    0.14    1.20
   3   4 -14   17.82    6.02
   3   4 -14   15.46    2.52
   2   4 -14    1.92    3.35
   2   4 -14    3.81    1.62
   1   4 -14   49.16    4.08
   1   4 -14   42.45    8.13
   0   4 -14    7.88    2.23
   0   4 -14    8.86    4.55
  -1   4 -14    4.94    3.82
  -1   4 -14    2.57    1.58
  -2   4 -14   11.58    4.21
  -2   4 -14   15.48    2.58
   4   3 -14    5.39    4.16
   4   3 -14    9.41    2.12
   3   3 -14   11.70    5.03
   3   3 -14    9.17    2.10
   2   3 -14    0.56    1.35
   2   3 -14   -1.25    2.88
   1   3 -14   40.92    7.92
   1   3 -14   31.16    3.62
   0   3 -14    0.92    1.22
   0   3 -14    0.04    2.90
  -1   3 -14   17.62    5.25
  -1   3 -14   17.81    2.62
  -2   3 -14   13.10    2.31
  -2   3 -14    7.73    3.80
   4   2 -14   27.22    3.30
   4   2 -14   23.42    6.48
   3   2 -14    1.80    3.46
   3   2 -14    1.23    1.24
   2   2 -14    3.40    3.78
   2   2 -14    5.40    1.87
   1   2 -14   34.32    3.51
   1   2 -14   22.25    5.83
   0   2 -14    0.67    2.75
   0   2 -14    1.51    1.25
  -1   2 -14   13.26    2.43
  -1   2 -14   18.10    5.28
  -2   2 -14    0.26    2.97
  -2   2 -14    0.25    1.31
   4   1 -14    2.30    3.60
   4   1 -14   -0.01    1.34
   3   1 -14   11.36    2.36
   3   1 -14   14.75    5.21
   2   1 -14   -0.51    2.94
   2   1 -14    0.02    1.11
   1   1 -14    3.96    1.53
   1   1 -14   -1.53    2.24
   0   1 -14   11.43    4.23
   0   1 -14   11.44    2.14
  -1   1 -14   -0.93    2.59
  -1   1 -14   -0.72    1.18
  -2   1 -14   17.73    2.85
  -2   1 -14    9.68    4.32
   4   0 -14    3.40    3.85
   4   0 -14    1.54    1.30
   3   0 -14   11.23    2.10
   3   0 -14    9.73    4.72
   2   0 -14    3.13    1.39
   2   0 -14    3.33    3.36
   1   0 -14   29.88    6.77
   1   0 -14   30.99    3.12
   0   0 -14    6.84    3.80
   0   0 -14    9.34    2.03
  -1   0 -14   22.09    5.91
  -1   0 -14   19.99    2.94
   4  -1 -14    9.53    1.91
   4  -1 -14   11.84    4.89
   3  -1 -14    3.11    1.37
   3  -1 -14    1.77    3.39
   2  -1 -14   -0.55    1.02
   2  -1 -14   -0.14    2.98
   1  -1 -14   23.03    6.10
   1  -1 -14   13.15    2.25
   0  -1 -14   -1.59    1.18
   0  -1 -14    0.79    3.43
   4  -2 -14   10.36    4.73
   4  -2 -14   11.21    2.00
   3  -2 -14    0.96    1.20
   3  -2 -14    0.98    3.00
   2  -2 -14    0.42    1.18
   2  -2 -14    1.17    3.26
   1  -2 -14    2.28    1.54
   1  -2 -14    3.89    3.94
   1   5 -15    1.61    3.74
   1   5 -15    1.10    1.65
   0   5 -15    1.32    3.37
   0   5 -15    1.79    1.88
   2   4 -15    0.31    1.59
   2   4 -15    0.79    4.03
   1   4 -15   14.51    2.93
   1   4 -15    9.35    4.85
   0   4 -15    2.56    3.56
   0   4 -15    1.22    1.62
  -1   4 -15    1.39    2.96
  -1   4 -15    2.75    1.66
   2   3 -15    7.24    2.19
   2   3 -15    5.61    4.60
   1   3 -15   25.73    6.77
   1   3 -15   24.95    3.32
   0   3 -15    4.86    1.80
   0   3 -15    7.83    4.28
  -1   3 -15    8.62    2.17
  -1   3 -15   10.46    4.55
   3   2 -15    1.18    1.66
   3   2 -15    1.10    3.31
   2   2 -15    4.06    1.73
   2   2 -15    4.70    3.86
   1   2 -15   -1.07    2.99
   1   2 -15    1.24    1.46
   0   2 -15    2.10    1.48
   0   2 -15    0.87    3.28
   3   1 -15    3.53    4.08
   3   1 -15    3.75    1.83
   2   1 -15    8.29    4.38
   2   1 -15   13.63    2.47
   1   1 -15    3.90    4.06
   1   1 -15    9.03    2.05
   0   1 -15    9.26    4.73
   0   1 -15    8.48    1.93
   2   0 -15    5.86    1.74
   2   0 -15    1.31    3.17
   1   0 -15   13.52    4.98
   1   0 -15   15.61    2.47
   0   0   0    0.00    0.00
;
_shelx_hkl_checksum     94781
_shelx_res_file
;
TITL scan_Cl in P-1
CELL 0.71073   8.07690  10.87230  12.90910 101.5108  96.3994 109.8167
ZERR    2.00   0.00120   0.00190   0.00260   0.0063   0.0062   0.0054
LATT  1
SFAC C  H  O  Zn N  Cl
UNIT 28  46  16  4  4  2
L.S. 10
ACTA
BOND $H
OMIT     0   0   1
OMIT     0   1   0
OMIT     0  -1   1
OMIT     1   2   0
OMIT    -3   6   0
OMIT     3   0   5
OMIT     3   0   3
OMIT    -3  -3   1
OMIT    2 -2 5
OMIT    2 -2 4
OMIT    -4   4   4
OMIT     -3 6 1
OMIT    -4 4 0
OMIT    -4   4   3
OMIT     3   0   2
OMIT    -4   4   2
OMIT     1 -10   5
OMIT    -4   4   5
OMIT     1 -10   7
OMIT     6  -6   3
DFIX 0.84 O1 H1
DFIX 1.43 OE1 C1E1
DFIX 1.54 C1E1 C2E1
DFIX 0.91 N2 H2A N2 H2B N1 H1A N1 H1B
DANG 1.405 H2A H2B H1A H1B
DFIX 0.84 OE1 H1E1 OE2 H1E2
EADP OE1 OE2
EADP C1E1 C1E2
EADP C2E1 C2E2
ISOR 0.005 C8
ISOR 0.01 C1E1 C2E1 C1E2 C2E2 OE1 OE2
SIMU 0.01 C1 C2 C3 C4 C5 C6
HTAB
EQIV $1 -x+1, -y+1,-z+1
EQIV $2 -x, -y+1, -z+1
EQIV $3 -x+1, -y+2, -z+1
EQIV $4 x+1, y+1, z
EQIV $5 -x, -y+1, -z
EQIV $6 -x+1, -y+2, -z
HTAB O1 OE1_$1
HTAB O1 OE2_$1
HTAB N2 O81_$2
HTAB N2 O91_$2
HTAB N2 N1_$3
HTAB N1 O71_$4
HTAB N1 O72
HTAB OE1 O82
HTAB OE2 O92
MPLA 6 C1 C2 C3 C4 C5 C6 N1 N2
FMAP 2
PLAN 20
SIZE 0.020 0.400 0.600
TEMP -73.000
WGHT    0.079700    5.500100
FVAR       0.21460
ZN1   4    0.512913    0.648819    0.498157    11.00000    0.01521    0.02019 =
         0.03245    0.00958    0.00460    0.00726
ZN2   4    0.101384    0.368873    0.477576    11.00000    0.01299    0.02515 =
         0.03372    0.00996    0.00572    0.00706
O1    3    0.328978    0.451913    0.436841    11.00000    0.01618    0.02368 =
         0.02095    0.00296    0.00356    0.00780
H1    2    0.310529    0.419451    0.370375    11.00000   -1.50000
CL1   6    0.109037    0.594894    0.021996    10.50000    0.07149    0.06510 =
         0.03044    0.00297   -0.00211    0.01766
CL2   6    0.436338    0.905501    0.013880    10.50000    0.13010    0.07319 =
         0.03311    0.01990    0.00522    0.00761
PART 0
N1    5    0.640904    0.989151    0.411117    11.00000    0.02512    0.02417 =
         0.04111    0.01513    0.01418    0.00583
H1A   2    0.744105    1.046520    0.399018    11.00000   -1.20000
H1B   2    0.682481    0.964141    0.468859    11.00000   -1.20000
N2    5    0.362250    0.755416    0.428022    11.00000    0.01712    0.02449 =
         0.03145    0.00713    0.00531    0.00632
H2A   2    0.242243    0.718693    0.422258    11.00000   -1.20000
H2B   2    0.395690    0.821926    0.489611    11.00000   -1.20000
C1    1    0.520016    0.899710    0.318788    11.00000    0.02710    0.02469 =
         0.03991    0.01651    0.01757    0.01369
C2    1    0.378858    0.785974    0.326631    11.00000    0.02321    0.02082 =
         0.03520    0.01177    0.01241    0.01520
C3    1    0.256354    0.699457    0.234123    11.00000    0.02984    0.03729 =
         0.03810    0.01053    0.00562    0.01636
AFIX  43
H3    2    0.162863    0.620894    0.239485    11.00000   -1.20000
AFIX   0
C4    1    0.269886    0.727101    0.134734    11.00000    0.04990    0.05840 =
         0.03936    0.00870    0.00229    0.02095
AFIX  43
H4    2    0.185396    0.668282    0.072141    10.50000   -1.20000
AFIX   0
C5    1    0.406296    0.840192    0.126949    11.00000    0.05404    0.06389 =
         0.04475    0.03228    0.01435    0.02052
AFIX  43
H5    2    0.414535    0.859806    0.058786    10.50000   -1.20000
AFIX   0
C6    1    0.533110    0.926720    0.218253    11.00000    0.04688    0.04609 =
         0.04843    0.02555    0.01906    0.01325
AFIX  43
H6    2    0.627952    1.003729    0.211736    11.00000   -1.20000
AFIX   0
O71   3    0.017070    0.173766    0.394091    11.00000    0.01478    0.01928 =
         0.05534    0.00886    0.00832    0.00403
O72   3    0.712200    0.839162    0.572851    11.00000    0.02075    0.01668 =
         0.05689    0.01041   -0.00262    0.00224
C7    1    0.126063    0.111711    0.382918    11.00000    0.01981    0.02010 =
         0.04405    0.00998   -0.00034    0.00191
C71   1    0.052422   -0.031715    0.317538    11.00000    0.03348    0.02843 =
         0.10096   -0.01928   -0.01408    0.01044
AFIX 137
H71A  2    0.072967   -0.034766    0.243828    11.00000   -1.50000
H71B  2   -0.076668   -0.071028    0.316081    11.00000   -1.50000
H71C  2    0.112656   -0.083438    0.349818    11.00000   -1.50000
AFIX   0
O81   3   -0.132196    0.385569    0.440578    11.00000    0.01746    0.02600 =
         0.02645    0.00297    0.00026    0.00752
O82   3    0.411933    0.676962    0.644192    11.00000    0.01865    0.02993 =
         0.02808    0.00416    0.00059    0.01050
C8    1   -0.251353    0.339873    0.353792    11.00000    0.02517    0.01641 =
         0.02865    0.01100    0.00558    0.01233
C81   1   -0.193272    0.310405    0.248204    11.00000    0.02935    0.04321 =
         0.03249    0.00963    0.00961    0.01865
AFIX 137
H20A  2   -0.295914    0.282902    0.188993    11.00000   -1.50000
H20B  2   -0.147390    0.237325    0.245058    11.00000   -1.50000
H20C  2   -0.098571    0.391739    0.241590    11.00000   -1.50000
AFIX   0
O91   3    0.107014    0.361743    0.629492    11.00000    0.02165    0.03001 =
         0.03289    0.01396    0.00672    0.01192
O92   3    0.388258    0.370231    0.645356    11.00000    0.03392    0.04790 =
         0.04359    0.02323    0.02339    0.02514
C9    1    0.251972    0.366469    0.682056    11.00000    0.03189    0.01752 =
         0.03982    0.00955    0.00847    0.01496
C91   1    0.260019    0.370291    0.799270    11.00000    0.05002    0.04063 =
         0.03418    0.01170    0.01162    0.02252
AFIX 137
H91A  2    0.355008    0.340066    0.824469    11.00000   -1.50000
H91B  2    0.144544    0.310405    0.809405    11.00000   -1.50000
H91C  2    0.285767    0.462902    0.840573    11.00000   -1.50000
AFIX   0
Part 1
SAME OE2 > C2E2
OE1   3    0.717473    0.692383    0.777251    10.70000    0.05660    0.09248 =
         0.04357    0.00903   -0.00081    0.04432
AFIX  83
H1E1  2    0.625528    0.700814    0.747310    10.70000   -1.50000
AFIX   0
C1E1  1    0.711425    0.697664    0.885828    10.70000    0.10259    0.10603 =
         0.10248    0.02069    0.00853    0.04782
AFIX  23
HE1A  2    0.727082    0.617248    0.903452    10.70000   -1.20000
HE1B  2    0.593401    0.697549    0.899965    10.70000   -1.20000
AFIX   0
C2E1  1    0.855376    0.821485    0.953610    10.70000    0.13538    0.12033 =
         0.10957    0.04122    0.00667    0.03029
AFIX  33
HE1C  2    0.971215    0.823778    0.936134    10.70000   -1.50000
HE1D  2    0.856783    0.822185    1.029737    10.70000   -1.50000
HE1E  2    0.833858    0.900835    0.940037    10.70000   -1.50000
AFIX   0
Part 2
OE2   3    0.719205    0.590527    0.789446    10.30000    0.05660    0.09248 =
         0.04357    0.00903   -0.00081    0.04432
AFIX  83
H1E2  2    0.607444    0.549176    0.774231    10.30000   -1.50000
AFIX   0
C1E2  1    0.765430    0.687844    0.887003    10.30000    0.10259    0.10603 =
         0.10248    0.02069    0.00853    0.04782
AFIX  23
HE2A  2    0.872399    0.686370    0.931581    10.30000   -1.20000
HE2B  2    0.665574    0.666503    0.926727    10.30000   -1.20000
AFIX   0
C2E2  1    0.803405    0.821158    0.869277    10.30000    0.13538    0.12033 =
         0.10957    0.04122    0.00667    0.03029
AFIX  33
HE2C  2    0.933316    0.867520    0.877907    10.30000   -1.50000
HE2D  2    0.757700    0.873260    0.921751    10.30000   -1.50000
HE2E  2    0.744917    0.812981    0.796169    10.30000   -1.50000
Part 0
AFIX   0
HKLF 4
REM  scan_Cl in P-1
REM R1 =  0.0588 for    2403 Fo > 4sig(Fo)  and  0.0896 for all    3329 data
REM    280 parameters refined using     92 restraints
END
WGHT      0.0797      5.5001
REM Instructions for potential hydrogen bonds
HTAB O1 OE1_$1
HTAB O1 OE2_$1
HTAB N1 O71_$4
HTAB N1 O72
HTAB N2 O81_$2
HTAB N2 O91_$2
HTAB N2 N1_$3
HTAB Cl1 Cl2
HTAB C4 Cl1
HTAB C4 Cl1_$5
HTAB C5 Cl2
HTAB C5 Cl2_$6
HTAB C81 Cl2_$5
HTAB C81 O71
HTAB OE1 O82
HTAB OE2 O92
EQIV $7 x+1, y, z+1
HTAB C1E2 Cl1_$7
REM Highest difference peak  0.976,  deepest hole -1.050,  1-sigma level  0.189
Q1    1   0.1481  0.4803  0.5007  11.00000  0.05    0.98
Q2    1   0.5520  0.7649  0.5223  11.00000  0.05    0.89
Q3    1   0.8831  1.1269  0.5198  11.00000  0.05    0.80
Q4    1   0.4429  0.5392  0.4632  11.00000  0.05    0.80
Q5    1  -0.1026  0.4036  0.3751  11.00000  0.05    0.78
Q6    1   0.0725  0.3711  0.5436  11.00000  0.05    0.77
Q7    1   0.5375  0.6537  0.4407  11.00000  0.05    0.74
Q8    1   0.1672  0.8040  0.4978  11.00000  0.05    0.73
Q9    1   0.0832  0.2778  0.3598  11.00000  0.05    0.71
Q10   1   0.3895  0.7193  0.5235  11.00000  0.05    0.69
Q11   1   0.1117  0.0616  0.3164  11.00000  0.05    0.69
Q12   1   0.0837  0.1624  0.3197  11.00000  0.05    0.68
Q13   1   0.8904  0.9938  0.4934  11.00000  0.05    0.67
Q14   1   0.1126  0.3846  0.4215  11.00000  0.05    0.64
Q15   1  -0.3067  0.2633  0.3190  11.00000  0.05    0.62
Q16   1   0.8077  0.7865  0.8717  11.00000  0.05    0.62
Q17   1   0.7197  0.7821  0.9659  11.00000  0.05    0.62
Q18   1   0.9003  0.7921  0.9391  11.00000  0.05    0.61
Q19   1   0.4978  0.9505  0.2840  11.00000  0.05    0.61
Q20   1   0.6145  1.0482  0.1710  11.00000  0.05    0.61
;
_shelx_res_checksum     12421
_iucr_refine_instructions_details
;
TITL scan_Cl in P-1
CELL 0.71073   8.07690  10.87230  12.90910 101.5108  96.3994 109.8167
ZERR    2.00   0.00120   0.00190   0.00260   0.0063   0.0062   0.0054
LATT  1
SFAC C  H  O  Zn N  Cl
UNIT 28  46  16  4  4  2
L.S. 10
ACTA
BOND $H
OMIT     0   0   1
OMIT     0   1   0
OMIT     0  -1   1
OMIT     1   2   0
OMIT    -3   6   0
OMIT     3   0   5
OMIT     3   0   3
OMIT    -3  -3   1
OMIT    2 -2 5
OMIT    2 -2 4
OMIT    -4   4   4
OMIT     -3 6 1
OMIT    -4 4 0
OMIT    -4   4   3
OMIT     3   0   2
OMIT    -4   4   2
OMIT     1 -10   5
OMIT    -4   4   5
OMIT     1 -10   7
OMIT     6  -6   3
DFIX 0.84 O1 H1
DFIX 1.43 OE1 C1E1
DFIX 1.54 C1E1 C2E1
DFIX 0.91 N2 H2A N2 H2B N1 H1A N1 H1B
DANG 1.405 H2A H2B H1A H1B
DFIX 0.84 OE1 H1E1 OE2 H1E2
EADP OE1 OE2
EADP C1E1 C1E2
EADP C2E1 C2E2
ISOR 0.005 C8
ISOR 0.01 C1E1 C2E1 C1E2 C2E2 OE1 OE2
SIMU 0.01 C1 C2 C3 C4 C5 C6
HTAB
EQIV $1 -x+1, -y+1,-z+1
EQIV $2 -x, -y+1, -z+1
EQIV $3 -x+1, -y+2, -z+1
EQIV $4 x+1, y+1, z
EQIV $5 -x, -y+1, -z
EQIV $6 -x+1, -y+2, -z
HTAB O1 OE1_$1
HTAB O1 OE2_$1
HTAB N2 O81_$2
HTAB N2 O91_$2
HTAB N2 N1_$3
HTAB N1 O71_$4
HTAB N1 O72
HTAB OE1 O82
HTAB OE2 O92
MPLA 6 C1 C2 C3 C4 C5 C6 N1 N2
FMAP 2
PLAN 20
SIZE 0.020 0.400 0.600
TEMP -73.000
WGHT    0.079700    5.500100
FVAR       0.21460
ZN1   4    0.512913    0.648819    0.498157    11.00000    0.01521    0.02019 =
         0.03245    0.00958    0.00460    0.00726
ZN2   4    0.101384    0.368873    0.477576    11.00000    0.01299    0.02515 =
         0.03372    0.00996    0.00572    0.00706
O1    3    0.328978    0.451913    0.436841    11.00000    0.01618    0.02368 =
         0.02095    0.00296    0.00356    0.00780
H1    2    0.310529    0.419451    0.370375    11.00000   -1.50000
CL1   6    0.109037    0.594894    0.021996    10.50000    0.07149    0.06510 =
         0.03044    0.00297   -0.00211    0.01766
CL2   6    0.436338    0.905501    0.013880    10.50000    0.13010    0.07319 =
         0.03311    0.01990    0.00522    0.00761
PART 0
N1    5    0.640904    0.989151    0.411117    11.00000    0.02512    0.02417 =
         0.04111    0.01513    0.01418    0.00583
H1A   2    0.744105    1.046520    0.399018    11.00000   -1.20000
H1B   2    0.682481    0.964141    0.468859    11.00000   -1.20000
N2    5    0.362250    0.755416    0.428022    11.00000    0.01712    0.02449 =
         0.03145    0.00713    0.00531    0.00632
H2A   2    0.242243    0.718693    0.422258    11.00000   -1.20000
H2B   2    0.395690    0.821926    0.489611    11.00000   -1.20000
C1    1    0.520016    0.899710    0.318788    11.00000    0.02710    0.02469 =
         0.03991    0.01651    0.01757    0.01369
C2    1    0.378858    0.785974    0.326631    11.00000    0.02321    0.02082 =
         0.03520    0.01177    0.01241    0.01520
C3    1    0.256354    0.699457    0.234123    11.00000    0.02984    0.03729 =
         0.03810    0.01053    0.00562    0.01636
AFIX  43
H3    2    0.162863    0.620894    0.239485    11.00000   -1.20000
AFIX   0
C4    1    0.269886    0.727101    0.134734    11.00000    0.04990    0.05840 =
         0.03936    0.00870    0.00229    0.02095
AFIX  43
H4    2    0.185396    0.668282    0.072141    10.50000   -1.20000
AFIX   0
C5    1    0.406296    0.840192    0.126949    11.00000    0.05404    0.06389 =
         0.04475    0.03228    0.01435    0.02052
AFIX  43
H5    2    0.414535    0.859806    0.058786    10.50000   -1.20000
AFIX   0
C6    1    0.533110    0.926720    0.218253    11.00000    0.04688    0.04609 =
         0.04843    0.02555    0.01906    0.01325
AFIX  43
H6    2    0.627952    1.003729    0.211736    11.00000   -1.20000
AFIX   0
O71   3    0.017070    0.173766    0.394091    11.00000    0.01478    0.01928 =
         0.05534    0.00886    0.00832    0.00403
O72   3    0.712200    0.839162    0.572851    11.00000    0.02075    0.01668 =
         0.05689    0.01041   -0.00262    0.00224
C7    1    0.126063    0.111711    0.382918    11.00000    0.01981    0.02010 =
         0.04405    0.00998   -0.00034    0.00191
C71   1    0.052422   -0.031715    0.317538    11.00000    0.03348    0.02843 =
         0.10096   -0.01928   -0.01408    0.01044
AFIX 137
H71A  2    0.072967   -0.034766    0.243828    11.00000   -1.50000
H71B  2   -0.076668   -0.071028    0.316081    11.00000   -1.50000
H71C  2    0.112656   -0.083438    0.349818    11.00000   -1.50000
AFIX   0
O81   3   -0.132196    0.385569    0.440578    11.00000    0.01746    0.02600 =
         0.02645    0.00297    0.00026    0.00752
O82   3    0.411933    0.676962    0.644192    11.00000    0.01865    0.02993 =
         0.02808    0.00416    0.00059    0.01050
C8    1   -0.251353    0.339873    0.353792    11.00000    0.02517    0.01641 =
         0.02865    0.01100    0.00558    0.01233
C81   1   -0.193272    0.310405    0.248204    11.00000    0.02935    0.04321 =
         0.03249    0.00963    0.00961    0.01865
AFIX 137
H20A  2   -0.295914    0.282902    0.188993    11.00000   -1.50000
H20B  2   -0.147390    0.237325    0.245058    11.00000   -1.50000
H20C  2   -0.098571    0.391739    0.241590    11.00000   -1.50000
AFIX   0
O91   3    0.107014    0.361743    0.629492    11.00000    0.02165    0.03001 =
         0.03289    0.01396    0.00672    0.01192
O92   3    0.388258    0.370231    0.645356    11.00000    0.03392    0.04790 =
         0.04359    0.02323    0.02339    0.02514
C9    1    0.251972    0.366469    0.682056    11.00000    0.03189    0.01752 =
         0.03982    0.00955    0.00847    0.01496
C91   1    0.260019    0.370291    0.799270    11.00000    0.05002    0.04063 =
         0.03418    0.01170    0.01162    0.02252
AFIX 137
H91A  2    0.355008    0.340066    0.824469    11.00000   -1.50000
H91B  2    0.144544    0.310405    0.809405    11.00000   -1.50000
H91C  2    0.285767    0.462902    0.840573    11.00000   -1.50000
AFIX   0
Part 1
SAME OE2 > C2E2
OE1   3    0.717473    0.692383    0.777251    10.70000    0.05660    0.09248 =
         0.04357    0.00903   -0.00081    0.04432
AFIX  83
H1E1  2    0.625528    0.700814    0.747310    10.70000   -1.50000
AFIX   0
C1E1  1    0.711425    0.697664    0.885828    10.70000    0.10259    0.10603 =
         0.10248    0.02069    0.00853    0.04782
AFIX  23
HE1A  2    0.727082    0.617248    0.903452    10.70000   -1.20000
HE1B  2    0.593401    0.697549    0.899965    10.70000   -1.20000
AFIX   0
C2E1  1    0.855376    0.821485    0.953610    10.70000    0.13538    0.12033 =
         0.10957    0.04122    0.00667    0.03029
AFIX  33
HE1C  2    0.971215    0.823778    0.936134    10.70000   -1.50000
HE1D  2    0.856783    0.822185    1.029737    10.70000   -1.50000
HE1E  2    0.833858    0.900835    0.940037    10.70000   -1.50000
AFIX   0
Part 2
OE2   3    0.719205    0.590527    0.789446    10.30000    0.05660    0.09248 =
         0.04357    0.00903   -0.00081    0.04432
AFIX  83
H1E2  2    0.607444    0.549176    0.774231    10.30000   -1.50000
AFIX   0
C1E2  1    0.765430    0.687844    0.887003    10.30000    0.10259    0.10603 =
         0.10248    0.02069    0.00853    0.04782
AFIX  23
HE2A  2    0.872399    0.686370    0.931581    10.30000   -1.20000
HE2B  2    0.665574    0.666503    0.926727    10.30000   -1.20000
AFIX   0
C2E2  1    0.803405    0.821158    0.869277    10.30000    0.13538    0.12033 =
         0.10957    0.04122    0.00667    0.03029
AFIX  33
HE2C  2    0.933316    0.867520    0.877907    10.30000   -1.50000
HE2D  2    0.757700    0.873260    0.921751    10.30000   -1.50000
HE2E  2    0.744917    0.812981    0.796169    10.30000   -1.50000
Part 0
AFIX   0
HKLF 4
REM  scan_Cl in P-1
REM R1 =  0.0588 for    2403 Fo > 4sig(Fo)  and  0.0896 for all    3329 data
REM    280 parameters refined using     92 restraints
END
WGHT      0.0797      5.5001
REM Instructions for potential hydrogen bonds
HTAB O1 OE1_$1
HTAB O1 OE2_$1
HTAB N1 O71_$4
HTAB N1 O72
HTAB N2 O81_$2
HTAB N2 O91_$2
HTAB N2 N1_$3
HTAB Cl1 Cl2
HTAB C4 Cl1
HTAB C4 Cl1_$5
HTAB C5 Cl2
HTAB C5 Cl2_$6
HTAB C81 Cl2_$5
HTAB C81 O71
HTAB OE1 O82
HTAB OE2 O92
EQIV $7 x+1, y, z+1
HTAB C1E2 Cl1_$7
REM Highest difference peak  0.976,  deepest hole -1.050,  1-sigma level  0.189
Q1    1   0.1481  0.4803  0.5007  11.00000  0.05    0.98
Q2    1   0.5520  0.7649  0.5223  11.00000  0.05    0.89
Q3    1   0.8831  1.1269  0.5198  11.00000  0.05    0.80
Q4    1   0.4429  0.5392  0.4632  11.00000  0.05    0.80
Q5    1  -0.1026  0.4036  0.3751  11.00000  0.05    0.78
Q6    1   0.0725  0.3711  0.5436  11.00000  0.05    0.77
Q7    1   0.5375  0.6537  0.4407  11.00000  0.05    0.74
Q8    1   0.1672  0.8040  0.4978  11.00000  0.05    0.73
Q9    1   0.0832  0.2778  0.3598  11.00000  0.05    0.71
Q10   1   0.3895  0.7193  0.5235  11.00000  0.05    0.69
Q11   1   0.1117  0.0616  0.3164  11.00000  0.05    0.69
Q12   1   0.0837  0.1624  0.3197  11.00000  0.05    0.68
Q13   1   0.8904  0.9938  0.4934  11.00000  0.05    0.67
Q14   1   0.1126  0.3846  0.4215  11.00000  0.05    0.64
Q15   1  -0.3067  0.2633  0.3190  11.00000  0.05    0.62
Q16   1   0.8077  0.7865  0.8717  11.00000  0.05    0.62
Q17   1   0.7197  0.7821  0.9659  11.00000  0.05    0.62
Q18   1   0.9003  0.7921  0.9391  11.00000  0.05    0.61
Q19   1   0.4978  0.9505  0.2840  11.00000  0.05    0.61
Q20   1   0.6145  1.0482  0.1710  11.00000  0.05    0.61
;
