# Supplementary material for: Poly[[tris­(μ2-acetato-κ2 O:O′)(4-chloro­benzene-1,2-di­amine-κN)(μ3-hydroxido)dizinc] ethanol monosolvate]
Source: Acta Crystallogr Sect E Struct Rep Online. 2014 Jun 7;70(Pt 7):m247–8. doi: 10.1107/S1600536814012641 (PMC4120637; doi:10.1107/S1600536814012641)
Supplement: Supplementary file 2 [file e-70-0m247-Isup2.hkl]

#
# h,k,l, Fc-squared, Fo-squared, sigma(Fo-squared), status flag
#
data_I
_shelx_title ' scan_Cl in P-1'
_shelx_refln_list_code          4
_shelx_F_calc_maximum      144.39
_exptl_crystal_F_000       524.00
_reflns_d_resolution_high  0.8373

loop_
 _space_group_symop_operation_xyz
 'x, y, z'
 '-x, -y, -z'

_cell_length_a     8.0769
_cell_length_b    10.8723
_cell_length_c    12.9091
_cell_angle_alpha 101.511
_cell_angle_beta   96.399
_cell_angle_gamma 109.817

_shelx_F_squared_multiplier     1.000

loop_
 _refln_index_h
 _refln_index_k
 _refln_index_l
 _refln_F_squared_calc
 _refln_F_squared_meas
 _refln_F_squared_sigma
 _refln_observed_status
   1   0   0       1859.02       1686.72        95.46 o
   2   0   0        700.37        663.31        21.39 o
   3   0   0       1283.76       1537.01        83.47 o
   4   0   0        151.71        139.03        20.60 o
   5   0   0       5955.47       6040.65       339.65 o
   6   0   0         69.51        137.37        33.87 o
   7   0   0        341.28        348.18       196.73 o
   8   0   0       1617.64       1749.74       106.40 o
  -8   1   0       1894.14       1724.77        99.89 o
  -7   1   0        180.54        144.18        76.87 o
  -6   1   0        784.87        710.02        49.29 o
  -5   1   0       4946.97       4950.69       138.72 o
  -4   1   0       2116.15       2406.50        54.55 o
  -3   1   0       3643.14       3851.96        75.44 o
  -2   1   0       4376.22       4367.33       218.12 o
  -1   1   0         82.52         72.03        18.57 o
   1   1   0       2036.57       2189.13        43.92 o
   2   1   0        887.16        906.28        27.12 o
   3   1   0        227.68        301.68        25.58 o
   4   1   0        274.09        308.50        30.96 o
   5   1   0       1138.54       1019.57        61.35 o
   6   1   0       1827.91       1814.04       200.86 o
   7   1   0        127.86        130.63        63.19 o
   8   1   0         50.01         61.02        36.26 o
  -8   2   0        574.58        521.36        56.02 o
  -7   2   0        311.51        282.29        39.09 o
  -6   2   0        719.15        786.72        40.28 o
  -5   2   0        225.24        224.76        14.05 o
  -4   2   0       1844.40       1889.77        50.68 o
  -3   2   0       2357.46       2620.57        53.06 o
  -2   2   0       1735.25       1952.17        68.85 o
  -1   2   0        319.45        239.32         9.66 o
   0   2   0       4252.74       4839.75        85.16 o
   2   2   0         39.80         85.69        18.43 o
   3   2   0       3005.72       2789.11       149.12 o
   4   2   0          1.30          0.62        40.39 o
   5   2   0         70.37         38.79        25.62 o
   6   2   0        202.77        211.03        42.27 o
   7   2   0        181.73        130.25        48.64 o
   8   2   0       1591.79       1444.87       110.96 o
  -7   3   0       1981.09       1903.91        84.03 o
  -6   3   0        899.93        895.36        30.96 o
  -5   3   0       3726.56       3716.01        68.49 o
  -4   3   0        396.07        397.95        41.66 o
  -3   3   0       2246.99       2134.82        80.75 o
  -2   3   0         23.99         35.41        13.46 o
  -1   3   0       2128.04       2285.97        47.92 o
   0   3   0      20443.25      20986.55       429.85 o
   1   3   0       4935.64       4866.93       101.86 o
   2   3   0       1366.20       1421.42        61.84 o
   3   3   0       5003.13       4985.18       152.98 o
   4   3   0         89.51        101.24        27.62 o
   5   3   0       2102.36       1873.07       113.89 o
   6   3   0          2.73         -2.81        25.38 o
   7   3   0        157.26        225.22        52.30 o
  -6   4   0          2.78         19.80        15.53 o
  -5   4   0       4774.73       4839.69       226.91 o
  -3   4   0      14612.32      14773.69       456.38 o
  -2   4   0       2521.60       2548.76        53.43 o
  -1   4   0        719.11        947.45        27.86 o
   0   4   0      18975.21      19627.80       323.07 o
   1   4   0          3.34          1.85        16.74 o
   2   4   0       3322.92       3276.17       112.18 o
   3   4   0       1436.32       1427.97        75.88 o
   4   4   0         79.07         46.66        32.79 o
   5   4   0       3156.64       3020.69       256.45 o
   6   4   0        400.37        375.65        59.36 o
   7   4   0         49.74         66.16       117.26 o
  -6   5   0        364.85        419.24       103.69 o
  -5   5   0       1340.15       1253.65        64.24 o
  -4   5   0       4608.89       4701.50       170.43 o
  -3   5   0        866.62        875.40        20.96 o
  -2   5   0        589.98        527.50        35.51 o
  -1   5   0          0.17          2.44         9.61 o
   0   5   0       1080.41       1291.65        60.04 o
   1   5   0       5642.56       5488.93       164.06 o
   2   5   0       1406.58       1165.50        79.37 o
   3   5   0       1386.42       1347.66        78.68 o
   4   5   0        111.31         53.55        29.20 o
   5   5   0          0.58         -2.82        29.42 o
   6   5   0        495.72        698.82        82.16 o
  -6   6   0        174.16        344.82        57.11 o
  -5   6   0         72.97         63.99        27.35 o
  -4   6   0        851.19        876.09        61.96 o
  -2   6   0       1689.13       1716.28        78.05 o
  -1   6   0         75.94         49.41        20.86 o
   0   6   0       2641.37       2544.79        96.89 o
   1   6   0       1296.21       1202.51        67.37 o
   2   6   0          3.49         26.05        26.55 o
   3   6   0        921.05        993.74       221.27 o
   4   6   0        364.09        505.97        84.03 o
   5   6   0        546.54        747.96        83.35 o
   6   6   0        234.29        257.50        60.87 o
  -6   7   0          2.70         -6.95        40.39 o
  -5   7   0       1087.67       1155.64       120.30 o
  -4   7   0         50.79         57.71         7.19 o
  -3   7   0       1716.03       1842.71        47.20 o
  -2   7   0       4865.93       4913.77       195.97 o
  -1   7   0        164.51        140.84        28.81 o
   0   7   0       3586.31       3928.99       136.98 o
   1   7   0        179.68        264.70        40.97 o
   2   7   0        511.25        447.12        65.69 o
   3   7   0       1876.18       1904.51       107.44 o
   4   7   0         21.23         86.30        39.85 o
   5   7   0       1073.54        945.68        97.56 o
  -6   8   0        106.19        126.16        64.27 o
  -5   8   0       2371.22       2306.50       193.04 o
  -4   8   0        737.11        674.93        27.29 o
  -3   8   0       2332.25       2340.01        83.96 o
  -2   8   0         26.53         45.72        24.74 o
  -1   8   0         11.45        -21.63        23.81 o
   0   8   0       1388.70       1335.98       132.13 o
   1   8   0        344.52        609.06        63.33 o
   2   8   0        731.69        782.04        77.87 o
   3   8   0          4.06         37.48        37.67 o
   4   8   0        301.30        320.01       119.75 o
  -6   9   0          0.17         26.27        66.88 o
  -5   9   0         42.67         14.98        64.49 o
  -4   9   0        208.48        254.63        30.07 o
  -3   9   0        296.99        355.75        55.48 o
  -2   9   0        718.58        684.00       152.22 o
  -1   9   0         77.32         79.00        32.06 o
   0   9   0          8.75         25.80        34.09 o
   1   9   0       2609.01       2601.66       127.43 o
   2   9   0         10.30         56.25        83.49 o
   3   9   0        505.81        584.23        78.88 o
  -6  10   0         33.40         99.67        85.34 o
  -5  10   0        314.70        308.34       106.83 o
  -4  10   0        821.51        755.44       157.21 o
  -3  10   0         65.75         77.79        27.75 o
  -2  10   0        909.41        896.14        67.71 o
  -1  10   0         24.80         66.77        69.16 o
   0  10   0        662.73        691.12        73.28 o
   1  10   0        903.94       1037.32        96.08 o
   2  10   0         10.21        147.63        53.53 o
  -6  11   0         39.36         54.94        96.41 o
  -5  11   0       1514.09       1701.10       246.46 o
  -4  11   0         68.07         92.07        95.11 o
  -3  11   0        151.69        128.15        34.29 o
  -2  11   0        356.68        425.58        56.01 o
  -1  11   0          0.66         12.16       106.18 o
   0  11   0       1099.99       1120.64       101.09 o
   1  11   0          4.41          5.69        40.28 o
  -5  12   0        146.86        152.00       127.03 o
  -4  12   0        213.64        198.47       133.98 o
  -3  12   0        393.31        454.48       164.81 o
  -2  12   0         72.86         53.98        39.54 o
  -1  12   0         14.74         49.55        42.73 o
   1 -12   1         67.43        131.18        43.98 o
   2 -12   1          0.10         13.18        32.36 o
   3 -12   1        224.07        419.96       175.67 o
   4 -12   1        469.96        382.82       172.19 o
   5 -12   1        178.66        173.50       143.75 o
  -1 -11   1          4.43        -41.04       121.60 o
   0 -11   1       1343.27       1375.78       100.95 o
   1 -11   1          0.86         20.21        36.37 o
   2 -11   1        516.10        506.43        57.22 o
   3 -11   1         11.81         11.08        26.55 o
   4 -11   1         65.21         53.20        92.94 o
   5 -11   1       1502.92       1235.55       219.31 o
  -2 -10   1         14.37        234.45        57.46 o
  -1 -10   1       1018.19        931.88        88.51 o
   0 -10   1       1538.59       1694.80       302.91 o
   1 -10   1        112.31        298.78       113.35 o
   2 -10   1        411.33        443.59        49.37 o
   3 -10   1          1.00         -6.53        51.57 o
   4 -10   1       1135.61       1209.51        57.75 o
   5 -10   1        842.22        809.51       164.59 o
   6 -10   1          4.45         73.39       103.14 o
  -3  -9   1        403.37        387.54        67.97 o
  -2  -9   1         57.65         56.59        43.75 o
  -1  -9   1       1289.44       1392.35       199.01 o
   0  -9   1        250.15        183.04        43.45 o
   1  -9   1        155.35         77.52        86.64 o
   2  -9   1        295.36        305.73        39.70 o
   3  -9   1        631.89        611.44        42.61 o
   4  -9   1        369.16        411.89        31.58 o
   5  -9   1          0.41          1.30        64.27 o
   6  -9   1         81.80        108.57        82.51 o
  -4  -8   1        331.58        425.77        70.52 o
  -3  -8   1         75.89        109.50        42.10 o
  -2  -8   1        170.63        122.22        97.17 o
  -1  -8   1        463.39        740.52        70.75 o
   0  -8   1       1563.41       1483.96        86.03 o
   1  -8   1         25.72        -56.46        56.46 o
   2  -8   1         83.06        135.48        44.51 o
   3  -8   1       1379.92       1279.45        55.88 o
   4  -8   1        857.49        821.58        32.74 o
   5  -8   1       1942.94       2171.65       188.26 o
   6  -8   1          2.96        -10.42        61.45 o
  -5  -7   1        446.85        395.69        70.03 o
  -4  -7   1         80.73         44.49        37.83 o
  -3  -7   1       2544.74       2531.37       123.41 o
  -2  -7   1         81.39         92.64        36.91 o
  -1  -7   1         35.55         59.09        26.15 o
   0  -7   1       6399.38       6214.85       237.23 o
   1  -7   1        867.71        709.62       130.50 o
   2  -7   1       4169.37       4203.02       128.26 o
   3  -7   1        138.04        163.13        24.07 o
   4  -7   1         67.20         69.19        14.41 o
   5  -7   1       2821.67       2823.39       128.92 o
   6  -7   1          0.39        -19.54        50.38 o
  -6  -6   1        376.42        351.20        67.49 o
  -5  -6   1        721.93        849.18       158.51 o
  -4  -6   1         36.43         50.20        39.19 o
  -3  -6   1       1643.18       1666.85       221.92 o
  -2  -6   1         30.96         28.31        26.69 o
  -1  -6   1        866.19        744.97        95.98 o
   0  -6   1       6665.46       6800.40       198.04 o
   1  -6   1        698.11        703.76       120.73 o
   2  -6   1       4628.37       4431.11       116.05 o
   3  -6   1        904.72       1289.31        32.78 o
   4  -6   1       1043.83       1102.25        68.03 o
   5  -6   1         25.72         50.20        24.82 o
  -6  -5   1        646.62        534.36       133.43 o
  -5  -5   1          7.45          1.88        25.86 o
  -4  -5   1          3.75         50.89        29.55 o
  -3  -5   1        940.28        828.94        64.56 o
  -2  -5   1       1204.78       1236.33       112.15 o
  -1  -5   1       1933.83       1978.84        84.38 o
   0  -5   1       4014.52       3923.87       239.51 o
   1  -5   1        407.35        486.20        56.57 o
   2  -5   1        132.83        121.25        11.51 o
   3  -5   1        480.43        457.47        19.35 o
   4  -5   1        844.05        836.06        69.16 o
  -7  -4   1        119.98        138.77        47.10 o
  -6  -4   1        200.76        189.21        66.88 o
  -5  -4   1       1192.78       1241.96        86.75 o
  -4  -4   1        435.09        457.99        52.60 o
  -3  -4   1       1822.75       1887.57        98.15 o
  -2  -4   1        812.74       1158.65       163.73 o
  -1  -4   1        364.60        466.82        40.62 o
   0  -4   1       5858.93       6328.01       141.60 o
   1  -4   1         64.58         89.55        11.35 o
   2  -4   1        902.90        846.74        22.93 o
   3  -4   1       6929.82       6507.68       215.35 o
   4  -4   1        112.16        312.03        33.44 o
   5  -4   1       4701.89       4375.48        90.58 o
   6  -4   1         72.02         87.90        23.34 o
  -7  -3   1        305.67        323.42        57.87 o
  -6  -3   1        182.75        188.72        42.84 o
  -5  -3   1       1418.67       1381.10        82.70 o
  -4  -3   1        278.30        261.47        54.18 o
  -2  -3   1       2752.02       2917.86       104.23 o
  -1  -3   1       1948.56       2106.21        51.80 o
   0  -3   1      13897.97      14405.96       264.74 o
   1  -3   1        628.67        643.29        39.30 o
   2  -3   1      12408.01      12361.05       199.14 o
   3  -3   1       2211.89       2461.71        51.04 o
   4  -3   1        758.80        751.67        23.15 o
   5  -3   1       2113.10       2148.52        51.96 o
   6  -3   1        824.04        899.93        67.53 o
   7  -3   1       1604.54       1568.21        74.91 o
  -8  -2   1       2217.20       2081.10       130.50 o
  -7  -2   1        233.37        201.51        79.69 o
  -6  -2   1        533.89        408.30        73.50 o
  -5  -2   1         35.38         62.15        26.94 o
  -4  -2   1         62.62         67.41        25.41 o
  -3  -2   1       2737.37       2695.94       180.54 o
  -2  -2   1        171.28        198.52        17.69 o
  -1  -2   1        847.51       1100.25        44.10 o
   0  -2   1          3.22         22.39        26.11 o
   1  -2   1       4139.13       4313.43        73.21 o
   2  -2   1       2058.99       1899.20        87.51 o
   3  -2   1       1889.94       2073.73        45.83 o
   4  -2   1       1490.78       1472.70        38.27 o
   6  -2   1        817.60        778.02        49.73 o
   7  -2   1        330.89        418.44        45.60 o
   8  -2   1        650.98        642.74        62.75 o
  -8  -1   1         52.08         77.52        37.35 o
  -7  -1   1        318.76        265.03        48.15 o
  -6  -1   1        557.20        555.91       127.79 o
  -5  -1   1        315.99        192.63        32.56 o
  -4  -1   1         44.71         50.08        18.16 o
  -3  -1   1         32.76         38.93        11.37 o
  -2  -1   1       7054.95       7260.63       227.60 o
  -1  -1   1       3008.67       3164.96       140.93 o
   1  -1   1       1909.83       1703.90       122.69 o
   2  -1   1        304.75        290.10        11.88 o
   3  -1   1      10993.22      11084.12       183.02 o
   4  -1   1        419.54        401.21        18.26 o
   5  -1   1       3859.53       3876.99       215.95 o
   6  -1   1        822.47        755.71       125.35 o
   7  -1   1         33.50         31.27        23.45 o
   8  -1   1        453.28        476.20        58.41 o
  -8   0   1        874.85       1038.38        92.07 o
  -7   0   1        807.13        300.96       163.07 o
  -6   0   1        162.77        181.09        33.26 o
  -5   0   1       4475.30       4250.03       295.97 o
  -4   0   1       2165.06       2467.03        91.63 o
  -3   0   1        286.50        275.68        17.40 o
  -2   0   1       3880.07       4417.79        88.48 o
  -1   0   1        666.35        608.38        50.25 o
   1   0   1          1.84         -3.38         3.38 o
   2   0   1       4069.31       4444.76        77.98 o
   3   0   1       1150.91       1679.61        39.60 o
   4   0   1        309.10        302.70        25.91 o
   5   0   1       4270.67       4314.78       167.02 o
   6   0   1         94.38         71.27        39.63 o
   7   0   1        571.98        494.44        56.46 o
   8   0   1       1177.09       1380.81        94.02 o
  -8   1   1       2961.30       2992.89       135.93 o
  -7   1   1        691.78        574.56        56.67 o
  -6   1   1       1100.36       1290.31        63.49 o
  -5   1   1       2889.04       3171.14        73.91 o
  -4   1   1       1373.30       1485.74        70.28 o
  -3   1   1       7199.77       6988.01       324.51 o
  -2   1   1       1532.40       1412.83        33.91 o
  -1   1   1       4778.30       4677.26        96.82 o
   0   1   1       6977.52       6760.05       110.22 o
   1   1   1       2241.92       2432.16        47.01 o
   2   1   1       4011.54       4023.69        75.63 o
   3   1   1         64.22         80.49        15.19 o
   4   1   1         48.68         59.74        17.28 o
   5   1   1        511.62        501.46        46.61 o
   6   1   1       1540.68       1353.44        79.04 o
   7   1   1        366.05        270.97        48.83 o
   8   1   1        113.86        143.97        45.82 o
  -7   2   1        399.06        384.20        36.53 o
  -6   2   1        505.97        430.14        22.74 o
  -5   2   1         35.15        104.50        13.61 o
  -4   2   1        350.98        343.50        25.79 o
  -3   2   1       1789.01       1533.55        31.58 o
  -2   2   1      20849.88      20167.74       605.57 o
  -1   2   1       2183.86       2216.47        39.81 o
   0   2   1        819.45        670.50        19.38 o
   1   2   1       1875.02       2507.02        52.12 o
   2   2   1        661.65        592.69        41.69 o
   3   2   1       5959.54       5948.39       166.85 o
   4   2   1         88.26        134.05        25.38 o
   5   2   1         59.83         38.62        40.61 o
   6   2   1        439.98        561.42        59.92 o
   7   2   1          0.24        -20.77        27.25 o
   8   2   1       1222.84       1357.80       118.34 o
  -7   3   1       2518.23       2957.27       174.58 o
  -6   3   1        141.65        132.66        14.77 o
  -5   3   1       4458.76       4508.22        85.67 o
  -4   3   1        839.60        851.42        65.58 o
  -3   3   1        238.78        214.84        26.45 o
  -2   3   1        783.85        775.60        24.84 o
  -1   3   1       6233.71       6267.33       107.39 o
   0   3   1       6028.94       5885.38       111.65 o
   1   3   1       8315.74       9259.11       163.68 o
   2   3   1       2750.42       2738.44        92.75 o
   3   3   1       9770.98       9664.59       257.17 o
   4   3   1        354.40        506.75        50.73 o
   5   3   1       1138.42       1207.02        77.11 o
   6   3   1         25.99         69.11        33.00 o
   7   3   1         48.00         66.37        38.12 o
  -7   4   1        378.20        595.62        61.89 o
  -6   4   1        205.76        175.63        34.41 o
  -4   4   1       1527.47       1569.59        75.84 o
  -3   4   1       6435.95       6135.06       210.26 o
  -2   4   1       1045.92       1020.31        25.02 o
  -1   4   1       3998.95       5025.73        92.26 o
   0   4   1       8956.53       9930.70       235.66 o
   1   4   1          2.36        -12.49        13.90 o
   2   4   1       3494.50       3509.33       144.83 o
   3   4   1        769.27        711.54        57.45 o
   4   4   1         18.57         53.86        27.95 o
   5   4   1       3517.54       3451.40       141.58 o
   6   4   1         68.06         74.24        44.73 o
   7   4   1         24.32         10.63        35.39 o
  -6   5   1         96.53         51.76        28.15 o
  -5   5   1       1110.76       1252.57        71.05 o
  -4   5   1        330.65        282.82        38.49 o
  -3   5   1       3868.62       4113.72        93.00 o
  -2   5   1        743.70        774.15        25.35 o
  -1   5   1        212.40        191.19        15.93 o
   0   5   1        728.06        614.00        41.12 o
   1   5   1        310.85        364.01        37.11 o
   2   5   1        405.13        469.50        47.15 o
   3   5   1       1868.53       1876.23        91.23 o
   4   5   1         73.68         90.00        33.67 o
   5   5   1          8.70         37.08        31.20 o
   6   5   1        243.93        196.38        51.35 o
  -5   6   1       1146.07       1191.34        81.83 o
  -4   6   1       1725.16       1749.31       140.06 o
  -2   6   1       4248.65       4010.11        86.00 o
  -1   6   1        110.59        104.49        44.62 o
   0   6   1       1107.76       1225.76        62.01 o
   1   6   1       1032.85       1106.67       107.27 o
   2   6   1        107.66        115.98        30.89 o
   3   6   1       2242.76       2279.08       108.65 o
   4   6   1        310.09        281.37        51.60 o
   5   6   1        534.88        614.46       166.33 o
  -6   7   1        556.95        375.44        76.65 o
  -5   7   1       1105.61       1115.68       121.17 o
  -4   7   1         58.31         55.82        11.16 o
  -3   7   1       1955.21       1964.68        82.75 o
  -2   7   1       4173.30       4106.46       127.64 o
  -1   7   1        939.30        819.53        55.91 o
   0   7   1       1883.62       2056.51        90.11 o
   1   7   1        120.41        141.43        44.84 o
   2   7   1        276.09        281.97        46.03 o
   3   7   1       1638.45       1668.70       101.63 o
   4   7   1         31.69         33.61        36.37 o
   5   7   1       1606.28       2002.55       130.33 o
  -6   8   1        196.10        287.93        79.04 o
  -5   8   1       1578.92       1922.37       174.80 o
  -4   8   1         45.68         21.72        28.34 o
  -3   8   1       2900.74       2817.74       100.06 o
  -2   8   1         17.17         36.26        23.51 o
  -1   8   1        146.44        127.33        32.79 o
   0   8   1       1662.33       1743.02        89.90 o
   1   8   1          3.11        272.13        62.43 o
   2   8   1        580.13        570.21       137.89 o
   3   8   1          0.06         -0.92        28.23 o
   4   8   1        397.02        498.64        73.28 o
  -6   9   1         12.84         -8.03        53.42 o
  -5   9   1         19.56        -27.14        46.47 o
  -4   9   1        374.48        376.58        36.48 o
  -3   9   1         55.37         39.74        62.32 o
  -2   9   1        483.46        498.88        50.59 o
  -1   9   1         95.15        116.97        33.31 o
   0   9   1          0.27        -23.42        23.42 o
   1   9   1       1576.91       1650.06       101.94 o
   2   9   1          2.04         38.72        57.76 o
   3   9   1        454.22        477.77        73.86 o
  -6  10   1         83.92         72.74        88.38 o
  -5  10   1        424.41        468.16       129.85 o
  -4  10   1        550.65        674.01       154.82 o
  -3  10   1          0.80         -4.56        65.58 o
  -2  10   1       1321.36       1317.92        83.36 o
  -1  10   1         67.86        167.54        42.96 o
   0  10   1        877.45        959.25        85.32 o
   1  10   1        442.50        534.35        71.12 o
   2  10   1         70.74        138.66        48.52 o
  -6  11   1        143.51        128.33       102.49 o
  -5  11   1       1285.24       1330.65       216.06 o
  -4  11   1         10.16         54.07        95.98 o
  -3  11   1        350.34        323.77        49.29 o
  -2  11   1        406.71        487.66        79.04 o
  -1  11   1        111.11         24.55        55.81 o
   0  11   1        555.53        700.21        80.84 o
   1  11   1          1.50          6.76        38.82 o
  -6  12   1          4.20        -35.18        98.37 o
  -5  12   1        207.57        163.51       128.98 o
  -4  12   1        264.27        219.53       126.81 o
  -3  12   1        593.16        874.87       218.88 o
  -2  12   1          0.25         40.82       120.30 o
  -1  12   1          6.12         22.44        45.34 o
   0 -12   2          1.30        -37.35        37.35 o
   1 -12   2        268.47        209.65       107.59 o
   2 -12   2         16.44         14.98        38.11 o
   3 -12   2        113.21        154.93        40.64 o
   4 -12   2        291.63        254.06       159.17 o
   5 -12   2        188.49        170.24       151.78 o
  -1 -11   2         56.57         46.46        39.56 o
   0 -11   2       1156.29       1378.05       123.12 o
   1 -11   2         51.07         24.05        31.71 o
   2 -11   2        661.61        743.97        64.48 o
   3 -11   2          1.25         13.66        27.36 o
   4 -11   2        222.50        238.86       124.86 o
   5 -11   2        545.02        535.04       169.81 o
  -3 -10   2        868.37       1054.25       106.70 o
  -2 -10   2          7.78        237.23        70.25 o
  -1 -10   2        977.31        978.59        87.45 o
   0 -10   2        493.83        414.07        56.86 o
   1 -10   2        349.03        500.57        86.10 o
   2 -10   2        907.02        943.75        73.72 o
   3 -10   2         93.63         59.36        25.70 o
   4 -10   2       1537.27       1601.78        67.17 o
   5 -10   2        788.34        732.42       166.55 o
  -4  -9   2         93.05         67.75       182.83 o
  -3  -9   2        613.89        666.85       245.59 o
  -2  -9   2          8.94         21.71       117.04 o
  -1  -9   2       1271.72       1337.17       269.04 o
   0  -9   2         21.51         18.44        62.10 o
   1  -9   2        331.34        344.74        43.45 o
   2  -9   2       1161.82       1143.34       100.97 o
   3  -9   2       1253.26       1272.11        76.65 o
   4  -9   2        688.84        686.98       136.47 o
   5  -9   2         12.18         27.58        82.51 o
  -4  -8   2        204.32        383.99        67.75 o
  -3  -8   2         84.54         62.91        36.92 o
  -2  -8   2        225.02        185.87        42.92 o
  -1  -8   2        211.14        659.46       173.71 o
   0  -8   2       1153.31       1139.68        71.44 o
   1  -8   2         10.34         -3.29        20.79 o
   2  -8   2        160.12        223.70        28.74 o
   3  -8   2       1745.02       1758.67        67.66 o
   4  -8   2        282.73        297.80        31.76 o
   5  -8   2        767.50        671.46        74.81 o
  -5  -7   2        227.66        237.43        66.88 o
  -4  -7   2         50.67         49.04       100.43 o
  -3  -7   2        975.83       1073.27        98.04 o
  -2  -7   2        470.85        393.50        53.05 o
  -1  -7   2         44.86         41.61        27.11 o
   0  -7   2       3440.54       3414.78       169.81 o
   1  -7   2       1937.18       1836.16        77.47 o
   2  -7   2       3603.81       3663.57       114.26 o
   3  -7   2        247.05        238.49        18.32 o
   4  -7   2        840.96        856.85        29.15 o
   5  -7   2       1593.66       1542.10       148.85 o
  -6  -6   2        799.55        763.48       183.59 o
  -5  -6   2        694.39        713.99        82.24 o
  -4  -6   2          4.36        -16.35        29.82 o
  -3  -6   2       1448.14       1520.59        93.32 o
  -2  -6   2         99.45         82.77        32.91 o
  -1  -6   2       1076.72       1124.91        70.88 o
   0  -6   2       1971.10       2057.06       111.29 o
   1  -6   2       2843.83       2866.79       196.95 o
   2  -6   2       5915.43       6016.55       198.67 o
   3  -6   2        582.18        687.45        24.42 o
   4  -6   2       1511.60       1310.84        86.51 o
   5  -6   2         43.52         32.93        11.33 o
  -7  -5   2         13.52         55.81       178.06 o
  -6  -5   2        939.77       1094.34       100.89 o
  -5  -5   2        270.46        222.21        54.83 o
  -4  -5   2        327.08        306.11        49.58 o
  -3  -5   2        755.31        633.23       117.69 o
  -2  -5   2       1295.87       1174.97       239.73 o
  -1  -5   2       2202.60       2011.64        87.75 o
   0  -5   2       5048.93       4881.16       145.82 o
   1  -5   2        298.31        314.26        48.42 o
   2  -5   2        836.01        770.55        26.60 o
   3  -5   2       3337.02       3450.62        65.90 o
   4  -5   2        128.61        117.66        13.70 o
   5  -5   2        359.76        389.57        16.19 o
   6  -5   2        278.87        254.94        19.22 o
  -7  -4   2        199.96        230.94        54.54 o
  -6  -4   2         77.85         60.00        36.33 o
  -5  -4   2       1437.16       1422.79        91.46 o
  -4  -4   2        678.21        557.32        57.70 o
  -3  -4   2       1867.52       1637.75       130.83 o
  -2  -4   2       2916.37       2634.85       103.18 o
  -1  -4   2        269.20        254.65        33.35 o
   0  -4   2       4612.57       4553.72       152.17 o
   1  -4   2        237.10        221.68        18.27 o
   2  -4   2       2256.37       2157.12        45.09 o
   3  -4   2      11449.63      11264.05       349.94 o
   5  -4   2       3401.88       3055.48       123.34 o
   6  -4   2        411.72        467.60        24.86 o
   7  -4   2        171.68        237.12        29.97 o
  -7  -3   2        431.15        469.64       146.79 o
  -6  -3   2        212.10        191.77        49.40 o
  -5  -3   2       1259.45       1131.01        77.49 o
  -4  -3   2          4.02          4.07        26.27 o
  -3  -3   2       5018.71       4799.54       446.56 o
  -2  -3   2       1613.09       1706.54       181.86 o
  -1  -3   2       1116.11       1273.24        69.23 o
   0  -3   2         90.96         45.73        11.60 o
   1  -3   2       7214.97       7531.09       164.76 o
   2  -3   2      18571.31      18118.15       356.04 o
   3  -3   2       1762.16       1889.03        44.35 o
   4  -3   2        909.26        818.19        27.36 o
   5  -3   2       2670.60       2636.37        64.03 o
   6  -3   2         17.83         19.33        14.77 o
   7  -3   2        779.03        734.81        51.68 o
  -7  -2   2          2.48         45.79        31.43 o
  -6  -2   2        764.32        841.80       121.38 o
  -5  -2   2         62.10         56.01        26.70 o
  -4  -2   2        643.92        591.11        53.20 o
  -3  -2   2       3649.64       3656.39       252.86 o
  -2  -2   2       1143.92       1292.66        41.04 o
  -1  -2   2         50.27        364.33        27.67 o
   0  -2   2          0.48         19.37         9.87 o
   1  -2   2        237.42        248.47        20.39 o
   2  -2   2       2500.68       2850.08       147.98 o
   3  -2   2       4235.11       4060.22        85.59 o
   4  -2   2        237.63        256.57        20.74 o
   5  -2   2          2.16         49.94        16.07 o
   6  -2   2         23.12         16.94        17.15 o
   7  -2   2          7.16         50.81        24.32 o
   8  -2   2       1124.52       1009.50        73.61 o
  -7  -1   2        175.59        185.09        40.61 o
  -6  -1   2        404.11        328.22        46.31 o
  -5  -1   2       1428.20       1477.60       261.77 o
  -4  -1   2          0.65         16.20        19.42 o
  -3  -1   2        224.97        310.91        22.87 o
  -2  -1   2      15046.86      14921.90       982.72 o
  -1  -1   2       6043.68       5988.81       115.59 o
   0  -1   2       7429.00       7461.84       144.41 o
   1  -1   2        131.53        152.14        10.15 o
   2  -1   2        222.51        244.09        10.39 o
   3  -1   2       5877.14       6284.78       108.47 o
   4  -1   2         32.75         22.40        11.71 o
   5  -1   2       5532.56       5537.09       197.57 o
   6  -1   2        345.07        330.14        37.33 o
   7  -1   2         16.73          0.22        21.71 o
   8  -1   2        522.08        519.84        62.75 o
  -8   0   2        855.34        686.82        69.70 o
  -7   0   2       1255.66        419.96       193.91 o
  -6   0   2        185.03        155.67        64.27 o
  -5   0   2       4426.52       4596.92       162.21 o
  -4   0   2       3247.38       3764.80       319.42 o
  -3   0   2       2578.11       2621.98       136.66 o
  -2   0   2       4110.69       3691.58        79.36 o
  -1   0   2       1457.03       1543.11        32.65 o
   0   0   2       9820.09      10655.38       175.34 o
   1   0   2       1339.88       1332.78        28.02 o
   2   0   2       8982.30       8772.28       146.61 o
   4   0   2          9.39          0.06        10.22 o
   5   0   2       5527.99       5520.23       141.36 o
   6   0   2        199.20        137.31        30.10 o
   7   0   2        138.93        146.79        35.83 o
   8   0   2        280.49        288.58        52.11 o
  -8   1   2       2313.20       2483.03       116.61 o
  -7   1   2       1520.58       1562.17        70.17 o
  -5   1   2       2735.09       2851.77       148.85 o
  -4   1   2       1036.27       1140.02        38.90 o
  -3   1   2       4654.14       4522.77        87.45 o
  -2   1   2       2663.43       2903.59        55.11 o
  -1   1   2        217.95        227.43        10.72 o
   0   1   2       1193.06       1285.91        27.38 o
   1   1   2         20.53         43.42         9.15 o
   2   1   2       4719.58       4852.32        90.03 o
   3   1   2        482.95        612.79        32.28 o
   4   1   2         51.26         37.86        15.95 o
   5   1   2       1384.31       1480.83        72.52 o
   6   1   2          3.48          6.26        30.73 o
   7   1   2        790.03        885.08        82.95 o
   8   1   2        225.87        411.05        62.97 o
  -7   2   2        286.67        314.61        61.45 o
  -6   2   2       1035.25        985.43        58.83 o
  -5   2   2         56.08         76.77        12.63 o
  -4   2   2         77.81         60.84        13.83 o
  -3   2   2        193.46        240.32        10.09 o
  -2   2   2       3316.32       3562.37        62.66 o
  -1   2   2        471.86        422.10        13.19 o
   0   2   2         17.79          7.04         5.61 o
   1   2   2        454.64        724.61        23.44 o
   2   2   2        137.77        111.15        16.67 o
   3   2   2       3950.24       4098.99       124.99 o
   4   2   2         77.75        132.84        25.33 o
   5   2   2       1412.63       1352.84       136.37 o
   6   2   2        681.36        786.81        69.96 o
   7   2   2         73.77         65.36        34.74 o
  -7   3   2       1693.88       1772.56        62.93 o
  -6   3   2        149.49        165.24        21.75 o
  -5   3   2       5827.93       6298.02       115.95 o
  -4   3   2         31.94          6.49        14.96 o
  -3   3   2       2238.35       2234.09        97.84 o
  -2   3   2       2651.27       2375.52        44.39 o
  -1   3   2       1314.75       1334.54        30.58 o
   0   3   2       2760.50       2565.90        53.86 o
   1   3   2       2546.73       2513.27        81.01 o
   2   3   2       4007.03       4495.08       207.48 o
   3   3   2       3489.11       3867.86       125.40 o
   4   3   2       1520.93       1542.83       103.47 o
   5   3   2       1766.36       1740.11        94.67 o
   6   3   2        207.76        203.09        42.31 o
   7   3   2        176.45        162.86        50.81 o
  -7   4   2        282.90        517.67        69.49 o
  -6   4   2        658.59        660.27       273.71 o
  -5   4   2       7047.22       6870.20       336.35 o
  -3   4   2       1004.91        854.32        19.99 o
  -2   4   2        500.61        444.54        19.84 o
  -1   4   2       1202.65       1410.33        70.06 o
   0   4   2       8939.44       8656.42       220.20 o
   1   4   2        342.49        355.99        32.57 o
   2   4   2       5602.66       5814.03       169.38 o
   3   4   2        849.38        842.14        58.15 o
   4   4   2         13.04         11.94        27.58 o
   5   4   2       1590.33       1684.47       110.20 o
   6   4   2          8.88         18.52        32.60 o
  -7   5   2          7.06         -1.09        29.10 o
  -6   5   2        720.35        176.97       121.60 o
  -5   5   2       4264.97       4381.95       239.51 o
  -4   5   2        196.17        223.87        51.25 o
  -3   5   2       3573.05       3508.50        69.01 o
  -2   5   2        323.74        249.32        15.26 o
  -1   5   2         13.35         11.69        17.15 o
   0   5   2        344.26        318.05        31.40 o
   1   5   2        983.46        906.13        54.02 o
   2   5   2         47.17         51.50        22.71 o
   3   5   2         83.37        128.37        32.74 o
   4   5   2         31.87         28.03        27.44 o
   5   5   2          1.43         10.99        38.76 o
   6   5   2        224.36        255.79        55.98 o
  -7   6   2       1121.50       1167.80       107.49 o
  -5   6   2       1756.44       1662.45       133.98 o
  -4   6   2       1581.10       1541.28       133.11 o
  -3   6   2        124.67        275.27        18.90 o
  -2   6   2       1881.70       1870.32        67.95 o
  -1   6   2         25.74         -6.85        27.36 o
   0   6   2         86.13         65.82        20.40 o
   1   6   2        523.37        473.34       142.01 o
   2   6   2        440.80        405.41        48.68 o
   3   6   2       3466.73       3649.87       143.41 o
   4   6   2        381.26        458.42        62.41 o
   5   6   2        472.39        507.75        70.27 o
  -7   7   2       1102.75       1117.20       117.69 o
  -6   7   2          2.12        -12.38        39.95 o
  -5   7   2       3525.88       3480.81       230.82 o
  -4   7   2         44.40         35.58         9.73 o
  -3   7   2       3365.69       3361.98       105.30 o
  -2   7   2       2796.64       2869.60        99.68 o
  -1   7   2          2.68         -2.61        17.38 o
   0   7   2       1042.24       1168.82       100.21 o
   1   7   2        319.14        283.34        41.47 o
   2   7   2        243.18        306.84        45.15 o
   3   7   2       1202.40       1229.64       200.97 o
   4   7   2         38.73         24.08        35.94 o
  -7   8   2         14.86         59.50        59.28 o
  -6   8   2        193.64        161.77        66.45 o
  -5   8   2        948.78       1000.16       133.54 o
  -4   8   2         71.21         52.11        56.67 o
  -3   8   2       1626.76       1681.13        73.19 o
  -2   8   2         42.70         41.47        23.27 o
  -1   8   2          6.23         -1.85        21.31 o
   0   8   2       1453.26       1467.17       130.83 o
   1   8   2         78.77        273.75        46.25 o
   2   8   2        541.21        638.67        69.50 o
   3   8   2          0.04         40.84        33.87 o
   4   8   2         99.41        204.88        52.03 o
  -6   9   2         83.95        113.78        71.87 o
  -5   9   2         60.70         53.20        65.58 o
  -4   9   2       1123.76       1037.94       163.51 o
  -3   9   2        340.22        269.23        47.77 o
  -2   9   2        298.23        356.85        58.52 o
  -1   9   2        131.66         64.58        31.10 o
   0   9   2          9.11          1.37        25.92 o
   1   9   2        643.16        647.24        69.48 o
   2   9   2         36.04         82.54        38.57 o
   3   9   2        524.17        607.60       198.14 o
  -6  10   2        103.63        170.02        90.33 o
  -5  10   2        822.06        893.11       158.95 o
  -4  10   2        577.39        559.36       138.10 o
  -3  10   2          1.11         19.49        28.06 o
  -2  10   2       1523.62       1398.60        85.31 o
  -1  10   2        142.98        125.36        39.08 o
   0  10   2       1039.50       1045.18       209.87 o
   1  10   2        133.36        124.54        47.22 o
   2  10   2          2.16         10.17        40.14 o
  -6  11   2        290.22        260.14       120.08 o
  -5  11   2       1071.04       1320.88       214.54 o
  -4  11   2         45.86         74.26        91.85 o
  -3  11   2        290.68        236.60        49.29 o
  -2  11   2        287.27        318.12        54.51 o
  -1  11   2         25.89          7.66        37.08 o
   0  11   2        337.88        387.90        65.78 o
  -5  12   2        146.51         84.69       107.49 o
  -4  12   2        280.13        189.13       121.82 o
  -3  12   2        514.89        687.26       197.38 o
  -2  12   2          0.66         -5.84        40.19 o
   0 -12   3         86.59        133.38        59.50 o
   1 -12   3        343.63        246.44        49.82 o
   2 -12   3          0.24         14.97        29.99 o
   3 -12   3         36.97         53.83        30.57 o
   4 -12   3         36.55         80.78       146.14 o
   5 -12   3        315.96        254.06       173.50 o
  -1 -11   3         69.04         14.34        33.96 o
   0 -11   3        469.50        439.42        62.16 o
   1 -11   3          0.39        -14.02        28.07 o
   2 -11   3        531.05        612.26        90.01 o
   3 -11   3          1.96        -11.96        26.38 o
   4 -11   3        520.81        611.69       189.78 o
   5 -11   3        540.11        606.70       197.17 o
  -3 -10   3        737.35        662.90        81.35 o
  -2 -10   3        221.57        408.63        65.36 o
  -1 -10   3       1452.00       1552.19       133.65 o
   0 -10   3        307.01        372.09       105.10 o
   1 -10   3        435.77        639.59        59.50 o
   2 -10   3       1730.69       1752.57       113.78 o
   3 -10   3        262.04        241.11       129.20 o
   4 -10   3        931.33        980.78        51.28 o
   5 -10   3        650.15        670.97       181.31 o
  -4  -9   3        183.64        229.75        53.72 o
  -3  -9   3        110.53         97.68        39.28 o
  -2  -9   3         20.89         38.96        31.95 o
  -1  -9   3        539.30        579.31       106.07 o
   0  -9   3        108.64         68.98        28.03 o
   1  -9   3        531.68        543.29        50.91 o
   2  -9   3       1678.62       1607.13       123.88 o
   3  -9   3        203.34        235.96        30.40 o
   4  -9   3        648.42        648.68        38.23 o
   5  -9   3         66.33        101.19       104.88 o
  -5  -8   3        139.09        253.20        57.17 o
  -4  -8   3        416.25        484.43       169.81 o
  -3  -8   3         56.55         53.68        46.25 o
  -2  -8   3          0.49         14.84        24.06 o
  -1  -8   3        199.22        466.18       178.27 o
   0  -8   3        960.46       1000.60        66.12 o
   1  -8   3         16.11         14.34        20.33 o
   2  -8   3       1521.94       1785.94        75.04 o
   3  -8   3        840.82        835.47       117.04 o
   4  -8   3          0.78         20.34        10.84 o
   5  -8   3        886.83        795.27        41.52 o
  -5  -7   3        620.55        521.93        67.46 o
  -4  -7   3         50.97         53.42       140.49 o
  -3  -7   3        941.73       1102.87       273.17 o
  -2  -7   3        263.04        213.91        60.91 o
  -1  -7   3         44.59         40.13        23.18 o
   0  -7   3       1923.80       1891.51        86.75 o
   1  -7   3        272.10        222.75        38.11 o
   2  -7   3       5228.04       5314.06       152.73 o
   3  -7   3         25.96         32.38        21.29 o
   4  -7   3       1210.13       1101.69        48.44 o
   5  -7   3       2015.44       2088.77       181.42 o
  -6  -6   3       1140.39       1108.78       175.13 o
  -5  -6   3        913.87        716.79       243.42 o
  -4  -6   3          7.19        -27.36        89.46 o
  -3  -6   3       1257.02        983.66       236.90 o
  -2  -6   3        133.76         84.22        30.51 o
  -1  -6   3       3210.51       3217.66       128.66 o
   0  -6   3        667.78        674.80        61.99 o
   1  -6   3       1377.95       1206.03        56.15 o
   2  -6   3       6261.83       6727.47       255.74 o
   3  -6   3         13.56         56.50         9.92 o
   4  -6   3        841.19        812.62        33.74 o
   5  -6   3        163.52        168.99        13.54 o
  -7  -5   3         13.58         34.60        33.26 o
  -6  -5   3        937.16        471.85       229.74 o
  -5  -5   3        258.55        222.14       160.47 o
  -4  -5   3        388.23        308.34       153.74 o
  -3  -5   3         28.88          7.17       102.93 o
  -2  -5   3        373.84        349.91        39.70 o
  -1  -5   3       1072.51       1013.74        80.56 o
   0  -5   3       2056.01       1851.71        72.16 o
   1  -5   3          2.01        -12.62        21.54 o
   2  -5   3         51.28         69.40        10.65 o
   3  -5   3       1311.36       1365.06        47.23 o
   4  -5   3          3.73         14.66        10.37 o
   5  -5   3        791.60        797.14        41.80 o
   6  -5   3         61.11         90.55        17.37 o
   7  -5   3          5.45         -2.17        14.55 o
  -7  -4   3         80.34         62.19        32.23 o
  -6  -4   3         36.47        -34.09       110.31 o
  -5  -4   3       1120.57       1265.95       300.96 o
  -4  -4   3        386.67        340.05       144.62 o
  -3  -4   3       1597.23       1454.43       248.41 o
  -2  -4   3       1009.26        965.62        55.25 o
  -1  -4   3        123.50         86.13        26.38 o
   0  -4   3        591.04        576.68        53.73 o
   1  -4   3         27.35         43.55         9.33 o
   2  -4   3       6359.96       6219.28       161.16 o
   3  -4   3       4663.64       4776.66       139.17 o
   4  -4   3        741.03        615.69        23.64 o
   5  -4   3       3278.16       3369.42        78.81 o
   6  -4   3         85.02        103.14        20.19 o
   7  -4   3       1469.77       1551.71        70.79 o
  -8  -3   3       1314.96       1274.00       395.64 o
  -7  -3   3         90.11         72.05        30.73 o
  -6  -3   3        897.89        437.33       210.19 o
  -5  -3   3       2278.33       1827.48       315.29 o
  -4  -3   3        500.99        482.49       171.98 o
  -3  -3   3       3641.44       2986.26       116.71 o
  -2  -3   3         84.84         43.03        37.46 o
  -1  -3   3         27.97         25.72        11.22 o
   0  -3   3        390.46        262.79        45.45 o
   1  -3   3        619.87        652.36        56.26 o
   2  -3   3      12498.47      12775.02       369.74 o
   3  -3   3       1218.55       1236.77       100.86 o
   4  -3   3       1667.53       1667.28        45.89 o
   5  -3   3        937.58        891.59        44.51 o
   6  -3   3          1.40         -4.99        14.11 o
   7  -3   3        860.37        771.73        54.50 o
   8  -3   3         55.57         58.41        27.79 o
  -8  -2   3        669.47        674.42        71.28 o
  -7  -2   3         11.64         88.16       171.54 o
  -6  -2   3       1396.30       1287.84       233.75 o
  -5  -2   3        316.10        389.99       182.18 o
  -4  -2   3        446.77        450.53        42.16 o
  -3  -2   3       2935.11       2809.30       355.14 o
  -2  -2   3        336.66        457.64        55.13 o
  -1  -2   3       2847.32       3277.39       219.86 o
   0  -2   3        940.13        958.21        79.04 o
   1  -2   3       3655.66       3650.10       142.52 o
   2  -2   3       3275.82       3850.40        90.80 o
   3  -2   3        939.81        991.51        31.34 o
   4  -2   3       2334.59       2461.97        86.21 o
   6  -2   3         40.73         38.87        19.54 o
   8  -2   3        643.51        610.61        61.45 o
  -8  -1   3         63.20         51.30        31.49 o
  -7  -1   3        100.68         92.39        28.68 o
  -6  -1   3        533.30        512.51       167.53 o
  -5  -1   3       1285.53       1172.83        97.61 o
  -4  -1   3         15.63         21.74        21.17 o
  -3  -1   3          0.89         -4.07        10.69 o
  -2  -1   3       2827.73       2702.43        63.45 o
  -1  -1   3       2713.43       2968.82        66.10 o
   0  -1   3      12666.03      11862.73       228.63 o
   1  -1   3          0.95         -0.20         5.20 o
   2  -1   3       1126.49       1091.88        40.49 o
   3  -1   3       4223.28       4345.76        79.48 o
   4  -1   3        999.38        968.23        36.32 o
   5  -1   3       5741.68       6012.76       144.46 o
   6  -1   3        890.51        817.67        52.61 o
   7  -1   3          6.04          0.00        22.80 o
   8  -1   3        586.67        555.24        62.97 o
  -8   0   3        581.83        711.14        70.79 o
  -7   0   3        688.26        610.81       277.18 o
  -6   0   3        544.58         72.74       146.35 o
  -5   0   3       5735.28       2066.77       337.22 o
  -4   0   3        155.48        142.83        16.93 o
  -3   0   3       3094.83       3129.89       169.15 o
  -2   0   3         34.12         58.91        22.54 o
  -1   0   3       4535.61       4486.62       101.85 o
   0   0   3       2057.49       2243.28        46.63 o
   1   0   3        477.37        471.47        16.57 o
   2   0   3        669.56        631.26        20.33 o
   4   0   3       1241.52       1157.93        83.19 o
   5   0   3       3854.51       3665.51       103.23 o
   6   0   3         51.23         42.60        23.28 o
   7   0   3        353.47        408.01        53.63 o
   8   0   3         45.16         41.04        29.97 o
  -8   1   3       1792.87       1925.63        96.19 o
  -7   1   3        420.58        473.54        41.69 o
  -6   1   3       1268.61       1401.34        59.74 o
  -5   1   3       1404.71       1451.84        42.25 o
  -4   1   3        314.25        286.81        23.02 o
  -3   1   3       4066.15       3879.86        77.64 o
  -2   1   3       1327.71       1302.45        29.49 o
  -1   1   3       4271.85       3749.13        70.19 o
   0   1   3       1386.11       1255.57        29.67 o
   1   1   3          4.85          7.29         8.96 o
   2   1   3       1877.89       1834.84        54.86 o
   3   1   3         17.36         23.96        12.80 o
   4   1   3        419.98        359.42        47.34 o
   5   1   3        295.12        285.15        90.11 o
   6   1   3          4.69         32.49        23.09 o
   7   1   3        733.93        692.25        73.61 o
   8   1   3        397.43        389.99        63.62 o
  -7   2   3        317.04        368.28        33.42 o
  -6   2   3       3155.26       3120.75        70.08 o
  -5   2   3         41.06         49.52         9.37 o
  -4   2   3         10.10          6.70        10.62 o
  -3   2   3        313.07        306.80        27.39 o
  -2   2   3       1439.15       1314.02        30.44 o
  -1   2   3         96.15         99.21         8.66 o
   0   2   3        686.18        500.70        18.35 o
   1   2   3        477.80        468.95        34.26 o
   2   2   3        692.49        734.95        87.73 o
   3   2   3       2410.14       2182.36        81.20 o
   4   2   3         98.61        154.61        27.20 o
   5   2   3       1124.09       1207.80        71.06 o
   6   2   3        564.30        612.73        63.00 o
   7   2   3          4.01         70.57        34.74 o
  -7   3   3        681.27        621.08        53.31 o
  -6   3   3         59.54         34.94        10.28 o
  -5   3   3       4569.00       4815.25       108.17 o
  -4   3   3       1523.91       1523.72        41.37 o
  -3   3   3       1106.35       1058.74        26.45 o
  -2   3   3       1099.58       1107.29        27.35 o
  -1   3   3       1932.48       2052.05        43.83 o
   0   3   3       8318.22       8191.39       153.86 o
   1   3   3       2251.65       2551.93        83.50 o
   2   3   3       1359.02       1411.08        61.27 o
   3   3   3       3491.52       3604.35       121.05 o
   4   3   3        104.72         83.83        24.62 o
   5   3   3       2990.54       2985.18       184.14 o
   6   3   3        626.37        636.81        70.03 o
   7   3   3        262.08        267.95        57.11 o
  -7   4   3        412.94        474.89        78.39 o
  -6   4   3       1530.04       1671.35       133.11 o
  -5   4   3       6261.25       7201.77       366.32 o
  -3   4   3       2284.96       1962.63        42.70 o
  -2   4   3        833.33        730.92        23.20 o
  -1   4   3         65.14         40.60         8.91 o
   0   4   3       2447.86       2505.12        82.60 o
   1   4   3        382.03        389.98        33.96 o
   2   4   3       1050.44       1031.24        56.48 o
   3   4   3          4.61          7.08        20.74 o
   4   4   3         17.05         20.77        23.19 o
   5   4   3        207.30        241.93        62.65 o
   6   4   3         18.10         18.48        47.88 o
  -7   5   3         52.74         45.38        39.09 o
  -6   5   3       1138.66       1229.90       112.05 o
  -5   5   3       1622.41       1526.52       125.29 o
  -4   5   3        388.29        360.46        67.10 o
  -3   5   3       1220.88       1319.28        33.68 o
  -2   5   3         14.16         15.78         9.71 o
  -1   5   3        756.67        733.61        46.14 o
   0   5   3         71.87         52.45        17.86 o
   1   5   3          4.32          7.19        15.96 o
   2   5   3        682.24        635.88       100.65 o
   3   5   3         14.44         -6.43        20.38 o
   4   5   3          2.79         12.54        24.93 o
   5   5   3        106.86         83.67        37.97 o
   6   5   3        231.35        216.74        52.02 o
  -7   6   3        835.08        721.35        96.19 o
  -6   6   3        111.34        243.20        62.97 o
  -5   6   3       1002.26       1197.33       117.91 o
  -4   6   3        577.83        515.48        27.27 o
  -3   6   3        139.42        166.03        22.71 o
  -2   6   3       2464.39       2461.25        83.20 o
  -1   6   3        156.60        202.14        27.40 o
   0   6   3       1189.79       1227.79        62.21 o
   1   6   3        458.86        508.30        48.40 o
   2   6   3        212.06        285.26        62.54 o
   3   6   3       2990.37       3349.43       168.61 o
   4   6   3          1.79         25.02        41.37 o
   5   6   3        504.82        577.18        73.69 o
  -7   7   3        663.30        672.49       104.23 o
  -6   7   3        114.56         87.07        52.33 o
  -5   7   3       3735.09       3435.21       233.86 o
  -4   7   3         30.44         19.78         9.75 o
  -3   7   3       3418.02       3487.04       108.89 o
  -2   7   3       3011.58       3064.35       104.65 o
  -1   7   3          1.78          9.47        17.53 o
   0   7   3        628.25        608.49        81.97 o
   1   7   3         38.19         63.32        27.75 o
   2   7   3        477.43        422.45        54.21 o
   3   7   3       1435.70       1407.05        94.63 o
   4   7   3         28.40          8.66        31.12 o
  -7   8   3        109.50         40.39        57.54 o
  -6   8   3        119.08         72.09        62.10 o
  -5   8   3       1269.52       1263.12       147.87 o
  -4   8   3         12.05         10.43        19.91 o
  -3   8   3        585.26        549.03        43.45 o
  -2   8   3        573.09        692.18        61.56 o
  -1   8   3          0.74          4.00        22.82 o
   0   8   3        459.55        444.11       110.63 o
   1   8   3        327.01        431.72        54.06 o
   2   8   3        100.31        127.47        38.07 o
   3   8   3          1.82         -7.11        32.58 o
  -7   9   3         70.51        100.97        72.09 o
  -6   9   3          2.63         -1.52        56.46 o
  -5   9   3         47.64         -7.38        51.90 o
  -4   9   3        667.80        566.77        45.77 o
  -3   9   3         13.75         13.79        24.15 o
  -2   9   3        395.30        403.34        47.02 o
  -1   9   3         64.33         24.75        27.83 o
   0   9   3          4.98        -21.87        24.75 o
   1   9   3         55.85         29.93        34.51 o
   2   9   3         11.94         18.47        36.37 o
  -6  10   3         27.73         54.72        74.48 o
  -5  10   3        845.45        694.86       145.92 o
  -4  10   3         38.39        -14.55        59.28 o
  -3  10   3        128.17        119.21        89.68 o
  -2  10   3       2136.05       2048.75       101.99 o
  -1  10   3        366.65        331.31        56.78 o
   0  10   3       1207.39       1298.55        93.81 o
   1  10   3         22.78         17.94        38.75 o
  -6  11   3         86.79          1.30        84.69 o
  -5  11   3       1255.02       1384.51       220.62 o
  -4  11   3         51.53         11.51        84.03 o
  -3  11   3        191.31        247.33       123.12 o
  -2  11   3        295.06        317.57        54.33 o
  -1  11   3          9.62          6.16        36.03 o
   0 -12   4        190.62        176.13        72.42 o
   1 -12   4        117.93         85.88        53.63 o
   2 -12   4         14.71         -3.69        29.36 o
   3 -12   4         75.54        122.34        52.33 o
   4 -12   4          2.89        125.29       170.67 o
  -2 -11   4         20.49        -47.12       170.67 o
  -1 -11   4        116.43         98.57        41.16 o
   0 -11   4         80.76         77.15        61.78 o
   1 -11   4         33.47         60.08        31.58 o
   2 -11   4        859.06        918.07       104.45 o
   3 -11   4          8.94         19.31        23.63 o
   4 -11   4        872.39        615.38       211.06 o
   5 -11   4        734.53        489.44       199.55 o
  -3 -10   4        796.31        885.50        89.63 o
  -2 -10   4        100.19        146.91        43.75 o
  -1 -10   4       1817.96       1886.85       157.54 o
   0 -10   4          4.12        -32.03        32.03 o
   1 -10   4         18.36        163.57        49.18 o
   2 -10   4       2070.87       2074.03       175.89 o
   3 -10   4         51.03         50.45        36.70 o
   4 -10   4       1596.52       1744.80        73.01 o
   5 -10   4        758.06        819.93       203.90 o
  -4  -9   4        554.79        574.64       123.23 o
  -3  -9   4        108.38        102.23        71.33 o
  -2  -9   4          4.69         -2.88        44.62 o
  -1  -9   4       1571.66       1696.85        93.24 o
   0  -9   4         67.19         32.30        25.44 o
   1  -9   4        408.84        379.22        97.50 o
   2  -9   4       1046.31        965.28        59.05 o
   3  -9   4        148.13        135.17        24.89 o
   4  -9   4        949.95        806.52        44.08 o
   5  -9   4        432.81        410.11        73.61 o
  -5  -8   4         70.33         91.72        39.78 o
  -4  -8   4         82.78        370.39        86.86 o
  -3  -8   4        212.02        124.55        43.86 o
  -2  -8   4        130.18        102.32        31.39 o
  -1  -8   4         58.83        163.78        34.29 o
   0  -8   4        567.68        475.94       125.07 o
   1  -8   4         13.55          0.48        19.16 o
   2  -8   4       1334.11       1578.97       161.34 o
   3  -8   4         50.80         28.49        16.04 o
   4  -8   4         32.08         35.73        53.53 o
   5  -8   4       1102.66       1009.64        95.11 o
  -5  -7   4        418.91        453.39        63.10 o
  -4  -7   4          3.42         17.63        23.56 o
  -3  -7   4        328.12        385.49        62.97 o
  -2  -7   4          3.75         40.14        23.24 o
  -1  -7   4        843.30        899.14       177.19 o
   0  -7   4       1411.05       1340.37        68.36 o
   1  -7   4        493.66        453.07        39.59 o
   2  -7   4       4669.39       4879.05       211.17 o
   3  -7   4          2.60         11.99        13.26 o
   4  -7   4       2556.20       2609.04       184.65 o
   5  -7   4       1533.12       1631.18        66.88 o
   6  -7   4        783.72        761.74        39.30 o
  -6  -6   4       2250.13       2392.31       245.26 o
  -5  -6   4        867.07        692.08       142.99 o
  -4  -6   4        673.86        580.60        66.55 o
  -3  -6   4       1292.01       1265.10        91.63 o
  -2  -6   4        528.61        465.52        48.52 o
  -1  -6   4       4439.09       3983.74       135.33 o
   0  -6   4        268.94        230.44        29.44 o
   1  -6   4        420.19        296.48        46.69 o
   2  -6   4       1903.35       1873.32       106.40 o
   3  -6   4         23.24         19.33        16.79 o
   4  -6   4       2567.17       2670.80       105.32 o
   5  -6   4         40.20         37.32        10.85 o
   6  -6   4        104.18        217.14        23.67 o
  -7  -5   4          0.27         50.28        77.41 o
  -6  -5   4        931.22        924.45       202.05 o
  -5  -5   4        521.30        445.05        78.39 o
  -4  -5   4       1010.98        836.34        86.53 o
  -3  -5   4         45.06         43.60        21.07 o
  -2  -5   4         60.51         40.27        31.27 o
  -1  -5   4       3060.97       2871.97       136.91 o
   0  -5   4        999.59        900.84        71.01 o
   1  -5   4        363.60         95.33        83.82 o
   2  -5   4          0.09         -0.98         8.03 o
   3  -5   4       2442.90       2301.38        54.97 o
   4  -5   4        525.77        439.28        23.11 o
   5  -5   4       2321.64       2422.45        86.21 o
   6  -5   4          5.39          1.95        12.81 o
   7  -5   4         20.57         20.41        17.59 o
  -7  -4   4         66.88         72.21        42.02 o
  -6  -4   4         13.03        -24.04        24.04 o
  -5  -4   4       1342.97       1232.53        76.88 o
  -4  -4   4         10.06         24.69        21.07 o
  -3  -4   4       2843.44       2616.61       308.67 o
  -2  -4   4       1645.09       1497.16       220.83 o
  -1  -4   4        183.54        163.66        35.50 o
   0  -4   4       1115.61       1018.75        93.59 o
   1  -4   4         60.42         76.65        20.72 o
   2  -4   4       3573.48       3524.28       164.00 o
   3  -4   4       2547.14       2685.37        92.60 o
   4  -4   4        381.39        516.57        30.94 o
   5  -4   4       3293.81       3234.78       109.22 o
   6  -4   4        175.11        200.86        26.49 o
   7  -4   4       2097.55       2184.03        91.85 o
  -8  -3   4        766.69        739.24       211.17 o
  -7  -3   4         12.14         -3.79        47.99 o
  -6  -3   4        869.96        850.62       148.63 o
  -5  -3   4       1502.16       1650.73       244.61 o
  -4  -3   4       1874.61       1690.08       222.46 o
  -3  -3   4       2747.03       2559.11        99.79 o
  -2  -3   4         96.84        166.10        72.96 o
  -1  -3   4         92.84         63.52        15.20 o
   0  -3   4        200.21        226.30        21.81 o
   1  -3   4        517.80        561.01        56.92 o
   2  -3   4       6576.50       6404.23       247.30 o
   3  -3   4        900.67        853.20        38.11 o
   4  -3   4       2212.43       2224.42        81.43 o
   5  -3   4        181.93        115.95        20.41 o
   6  -3   4        160.06        196.73        29.10 o
   7  -3   4       1285.32       1211.44        67.75 o
   8  -3   4         40.09         40.82        25.41 o
  -8  -2   4        321.76        301.32       115.19 o
  -7  -2   4          0.22        153.30       184.57 o
  -6  -2   4       1947.02       1836.81        96.19 o
  -5  -2   4        297.78        268.42        68.07 o
  -4  -2   4       1154.87       1116.11       184.90 o
  -3  -2   4       1510.93       1433.22       381.30 o
  -2  -2   4        140.47        135.36        97.17 o
  -1  -2   4       5522.81       6140.65       141.81 o
   0  -2   4        921.96       1018.74       129.98 o
   1  -2   4          1.05         -1.61        12.85 o
   3  -2   4        861.46       1005.07        38.34 o
   4  -2   4       3041.27       3324.40        93.50 o
   5  -2   4       1148.00       1088.32        56.24 o
   6  -2   4         45.88         41.47        20.63 o
   8  -2   4        343.46        350.47        50.38 o
  -8  -1   4        107.30         86.48        36.81 o
  -7  -1   4        109.51        191.34        62.65 o
  -6  -1   4        498.02        547.06       134.85 o
  -5  -1   4       1740.91        494.87       207.37 o
  -4  -1   4        545.83        585.79       164.27 o
  -3  -1   4        684.55        738.04        68.37 o
  -2  -1   4       1584.88       1492.15        98.82 o
  -1  -1   4        708.87        634.94       105.53 o
   0  -1   4       9962.05       9048.62       343.77 o
   1  -1   4       3704.34       3508.04        76.54 o
   2  -1   4        653.94        631.02        23.63 o
   3  -1   4       1156.74       1088.44        37.75 o
   4  -1   4          3.16          8.40        10.67 o
   5  -1   4       4664.09       4422.86       112.58 o
   6  -1   4        513.05        521.36        50.38 o
   7  -1   4         84.80         85.55        27.14 o
   8  -1   4        583.67        664.02        72.31 o
  -8   0   4        452.80        752.70       138.75 o
  -7   0   4        317.12        345.69        44.95 o
  -6   0   4        472.39        550.10       144.18 o
  -4   0   4          0.11          5.20         9.68 o
  -3   0   4       6189.48       6801.46       142.77 o
  -2   0   4       4112.26       4268.24        85.22 o
  -1   0   4       1644.58       1503.11        35.30 o
   0   0   4       2661.46       3182.63        64.52 o
   1   0   4        305.06        301.33        16.24 o
   2   0   4       1524.98       1169.07        39.66 o
   3   0   4       5258.05       6835.43       156.08 o
   4   0   4       1373.43       1405.99        51.06 o
   5   0   4       2639.29       2537.82        81.86 o
   6   0   4          0.07         29.13        21.53 o
   7   0   4       1115.48       1033.17        78.61 o
   8   0   4         17.80         69.70        34.96 o
  -8   1   4       1699.43       1824.00        79.25 o
  -7   1   4         24.11         21.86        17.54 o
  -6   1   4       1109.31       1119.81        51.80 o
  -5   1   4       1150.64       1401.90        62.95 o
  -4   1   4         16.58         18.32         8.66 o
  -3   1   4       4738.77       4516.76        90.14 o
  -2   1   4       1985.92       2053.22        44.07 o
  -1   1   4       1460.05       1484.86        40.42 o
   0   1   4        278.82        265.12        25.08 o
   1   1   4        618.10        653.48        45.22 o
   2   1   4         14.66         -0.12         8.43 o
   3   1   4        103.53        117.52        20.73 o
   4   1   4        567.02        654.44        44.38 o
   5   1   4         11.18         51.05        21.76 o
   6   1   4          1.66          1.51        20.19 o
   7   1   4        530.73        479.89        61.89 o
  -8   2   4        289.84        220.40        71.87 o
  -7   2   4        169.98        216.66        31.59 o
  -6   2   4       1023.07       1100.57        35.64 o
  -5   2   4        377.85        393.50        19.99 o
  -4   2   4        927.74        927.12        35.85 o
  -3   2   4         73.25         85.40         9.36 o
  -2   2   4        254.69        271.62        15.33 o
  -1   2   4        849.61        799.01        39.69 o
   0   2   4        280.51        325.93        18.18 o
   1   2   4        458.67        836.99        52.01 o
   2   2   4        115.61        171.43        32.14 o
   3   2   4       1984.64       1792.34        72.84 o
   4   2   4        431.13        536.64        46.66 o
   5   2   4       1136.13       1019.09       144.40 o
   6   2   4        511.35        483.25        55.72 o
   7   2   4         95.09        100.32        40.39 o
  -8   3   4        249.00        335.92        89.90 o
  -7   3   4          4.01          0.91        10.36 o
  -6   3   4         59.13         59.47         9.63 o
  -5   3   4       4258.22       4039.97       156.36 o
  -4   3   4        306.34        322.86        16.19 o
  -3   3   4       3856.12       3723.52        97.26 o
  -2   3   4       2601.17       2712.19        60.15 o
  -1   3   4         67.21         71.39         9.43 o
   0   3   4      12078.72      12492.62       301.49 o
   1   3   4        142.59        224.91        25.43 o
   2   3   4       1334.33       1186.35        56.38 o
   3   3   4        785.56        836.15        54.26 o
   4   3   4         27.55         17.06        21.28 o
   5   3   4       2258.74       2208.59       102.73 o
   6   3   4        129.02         86.17        34.43 o
  -7   4   4        167.45        565.44        97.50 o
  -6   4   4        771.80        716.79        96.19 o
  -5   4   4       5822.88       6059.75       167.85 o
  -3   4   4       2656.30       2685.23        58.13 o
  -2   4   4        412.83        417.48        19.32 o
  -1   4   4       1619.56       1952.86        67.17 o
   0   4   4       5289.27       5109.60       153.41 o
   1   4   4         14.80         25.72        16.13 o
   2   4   4        965.12        838.83        56.78 o
   3   4   4          1.60         11.81        19.88 o
   4   4   4        185.36        204.05        37.99 o
   5   4   4        274.18        286.62        90.44 o
   6   4   4          8.89        -11.57        33.77 o
  -7   5   4         39.97         57.54        46.03 o
  -6   5   4        491.34        469.03        84.47 o
  -5   5   4       1067.87        955.43       109.44 o
  -4   5   4         22.15          1.06         6.15 o
  -3   5   4       1179.00       1095.72        32.55 o
  -2   5   4        147.96        110.73        21.28 o
  -1   5   4         15.95          4.50        12.83 o
   0   5   4         64.35         83.65        35.29 o
   1   5   4        113.72         77.94        22.13 o
   2   5   4        162.65        147.31        65.03 o
   3   5   4        136.21        124.27        30.66 o
   4   5   4         13.16         15.36        28.44 o
   5   5   4         16.81         18.59        28.26 o
  -7   6   4        283.54        301.83        75.13 o
  -6   6   4        144.15        401.50        80.99 o
  -5   6   4       1125.27       1064.87       118.34 o
  -4   6   4         13.12         13.35         8.40 o
  -3   6   4        545.51        666.70        26.61 o
  -2   6   4       1100.32       1074.24        51.05 o
  -1   6   4        235.72        208.70        35.83 o
   0   6   4        606.22        779.11        51.46 o
   1   6   4          3.45         27.72        20.83 o
   2   6   4         60.02         52.00        27.87 o
   3   6   4       1339.60       1436.76        89.33 o
   4   6   4          1.50         19.22        27.74 o
   5   6   4        341.97        318.79        60.12 o
  -7   7   4         47.24         28.66        51.46 o
  -6   7   4         52.56         28.45        47.12 o
  -5   7   4       2192.28       2524.94       200.64 o
  -4   7   4        144.65        121.42        20.14 o
  -3   7   4       4754.88       4669.49       137.70 o
  -2   7   4       1383.05       1434.61        65.31 o
  -1   7   4        181.64        149.98        27.58 o
   0   7   4       1854.11       1916.80        87.67 o
   1   7   4         75.26        118.14        29.92 o
   2   7   4       1016.12        952.06        72.72 o
   3   7   4        399.90        471.74        63.21 o
   4   7   4         14.89         18.72        32.18 o
  -7   8   4         76.64          3.91        58.85 o
  -6   8   4         19.72         16.94        55.15 o
  -5   8   4        991.81        973.45       144.83 o
  -4   8   4         41.79         26.26        19.69 o
  -3   8   4        886.63        885.49        54.76 o
  -2   8   4         47.59         14.48        22.94 o
  -1   8   4          4.26         27.13        23.41 o
   0   8   4        332.69        262.77        41.00 o
   1   8   4        299.45        486.22        58.87 o
   2   8   4        409.27        381.62       105.86 o
   3   8   4         33.60         31.31        35.17 o
  -7   9   4        109.39         48.64        69.92 o
  -6   9   4         15.07         54.72        65.36 o
  -5   9   4          7.79          4.99        55.15 o
  -4   9   4        437.08        441.37        44.73 o
  -3   9   4         26.70          5.54        25.30 o
  -2   9   4        582.62        497.70        65.36 o
  -1   9   4         64.73         84.46        31.97 o
   0   9   4         61.16         36.81        30.71 o
   1   9   4        144.18        157.63        41.52 o
   2   9   4          0.11          7.54        33.93 o
  -7  10   4        184.53        219.97       105.31 o
  -6  10   4          1.74         -6.73        64.49 o
  -5  10   4        412.56        431.25       122.25 o
  -4  10   4          3.81         44.30        78.82 o
  -3  10   4        219.21        253.93        42.04 o
  -2  10   4       1279.60       1496.21        91.62 o
  -1  10   4        186.46        138.40        39.71 o
   0  10   4        531.72        473.37        64.88 o
  -6  11   4         13.64         61.45        92.94 o
  -5  11   4        606.78        600.62       150.70 o
  -4  11   4         14.39         22.37        83.38 o
  -3  11   4        546.05        606.92       166.77 o
  -2  11   4        270.42        252.08        52.40 o
  -1  11   4        221.11        186.00        71.22 o
   0 -12   5        253.44        350.29        57.19 o
   1 -12   5        147.23        110.15        52.22 o
   2 -12   5        161.95        138.50        38.75 o
   3 -12   5         83.40         67.11        30.59 o
   4 -12   5          7.75         93.15       189.78 o
  -2 -11   5         44.84         22.80       181.75 o
  -1 -11   5        185.83        181.91        53.74 o
   0 -11   5         80.41         57.70        33.23 o
   1 -11   5         43.52         40.19        31.14 o
   2 -11   5        739.25        731.08        60.38 o
   3 -11   5         84.12         89.55        29.50 o
   4 -11   5        542.72        521.40        68.83 o
  -3 -10   5        844.35        825.14       124.53 o
  -2 -10   5         39.83        137.00        40.81 o
  -1 -10   5       1584.42       1785.28       277.07 o
   0 -10   5         14.19          5.30        25.73 o
   2 -10   5       1794.13       2076.03        95.92 o
   3 -10   5         27.47         69.26        24.73 o
   4 -10   5       1927.72       1998.01        81.08 o
  -4  -9   5        934.39        912.13        88.59 o
  -3  -9   5        199.52        153.96        40.06 o
  -2  -9   5         44.51         56.93        48.53 o
  -1  -9   5        944.54       1032.14       136.04 o
   0  -9   5        193.03        153.55        31.59 o
   1  -9   5        473.32        520.09        51.22 o
   2  -9   5        131.82        115.22        34.31 o
   3  -9   5          6.98         -1.29        23.23 o
   4  -9   5       1350.81       1225.43       124.75 o
   5  -9   5        337.40        114.00       131.37 o
  -5  -8   5         66.22         73.97        35.07 o
  -4  -8   5         55.14        135.57        49.51 o
  -3  -8   5        264.11        174.27        60.26 o
  -2  -8   5          0.01         -4.57        21.19 o
  -1  -8   5        147.46        209.62        35.61 o
   0  -8   5        770.38        696.29        54.46 o
   1  -8   5        152.07        116.83        51.68 o
   2  -8   5       2171.86       2662.50       196.51 o
   3  -8   5         18.04         35.51        18.57 o
   4  -8   5         66.84         77.89        32.46 o
   5  -8   5       2336.72       2307.80        92.50 o
  -5  -7   5        508.86        568.28        67.16 o
  -4  -7   5         12.80          5.56        23.56 o
  -3  -7   5       1728.28       1654.76       154.39 o
  -2  -7   5          0.22         -6.70        49.94 o
  -1  -7   5       2031.05       2029.25       178.27 o
   0  -7   5       1890.20       1935.11       153.63 o
   1  -7   5         77.52         80.87        20.90 o
   2  -7   5       1961.70       2060.74       132.67 o
   3  -7   5        487.77        171.33       115.09 o
   4  -7   5       1097.32       1074.20       129.28 o
   6  -7   5        499.28        476.85        36.48 o
  -6  -6   5       2109.63       1795.38       237.01 o
  -5  -6   5        212.07        157.13        35.96 o
  -4  -6   5        402.16        398.62        86.31 o
  -3  -6   5       1443.54       1420.29        79.18 o
  -2  -6   5        150.69         94.39        25.68 o
  -1  -6   5       5686.08       5297.19       432.55 o
   0  -6   5          6.45         23.24        26.17 o
   1  -6   5        506.93        397.66        35.42 o
   2  -6   5       2818.59       2941.86       104.66 o
   3  -6   5         61.47        127.13        22.34 o
   4  -6   5       2691.03       2910.76       217.90 o
   5  -6   5         37.69         28.66        15.63 o
  -7  -5   5          5.63         17.56        57.22 o
  -6  -5   5       1020.88        772.27       143.42 o
  -5  -5   5         95.52        115.94        31.33 o
  -4  -5   5       1509.48       1408.85       399.43 o
  -3  -5   5         12.78         26.10        18.46 o
  -2  -5   5          2.66         18.63        16.70 o
  -1  -5   5        557.14        608.89        43.55 o
   0  -5   5       1623.29       1646.91       144.29 o
   1  -5   5        174.50        166.28        65.25 o
   2  -5   5        613.79        607.41        94.98 o
   3  -5   5       1430.85       1458.83        87.94 o
   4  -5   5        649.23        582.90        33.76 o
   5  -5   5       1575.47       1594.05        69.49 o
   6  -5   5        133.73        112.91        21.50 o
   7  -5   5        125.11        135.28        25.19 o
  -7  -4   5         35.23         36.31        28.11 o
  -6  -4   5        132.59         71.75        34.22 o
  -5  -4   5        949.19        257.31       195.65 o
  -4  -4   5         85.14         41.53        22.03 o
  -3  -4   5       2804.88       2769.68       496.50 o
  -2  -4   5         86.91        149.98        46.14 o
  -1  -4   5        226.95        219.01        26.86 o
   0  -4   5        595.04        490.29       130.61 o
   1  -4   5        218.65        250.01        67.07 o
   2  -4   5       6045.82       6551.27       695.40 o
   3  -4   5        519.28        492.09        38.33 o
   4  -4   5        613.31        604.74        39.95 o
   5  -4   5       1694.03       1746.48        74.05 o
   6  -4   5         73.69         89.03        21.50 o
   7  -4   5       3433.54       3409.37       129.20 o
  -8  -3   5        499.60        536.02       197.60 o
  -7  -3   5        383.85        337.84       115.52 o
  -6  -3   5       1138.03       1146.28       288.26 o
  -5  -3   5       1722.81       1669.17       351.88 o
  -4  -3   5       1881.18       1994.73       521.25 o
  -3  -3   5       8003.58       7973.72       246.67 o
  -2  -3   5        241.27        273.87        30.20 o
  -1  -3   5       1706.76       1569.51        66.88 o
   0  -3   5        722.62        641.54       138.78 o
   1  -3   5        242.78        246.00        38.03 o
   2  -3   5       6344.60       5983.90       262.44 o
   3  -3   5        253.80        209.76        21.81 o
   4  -3   5       2263.64       2387.49        91.42 o
   5  -3   5        252.06        289.23        32.79 o
   6  -3   5          9.55          4.13        14.77 o
   7  -3   5       2120.26       2002.28        94.67 o
   8  -3   5         28.17         62.10        28.45 o
  -8  -2   5        266.38        242.50        49.83 o
  -7  -2   5         80.12        105.98        30.02 o
  -6  -2   5       1361.81       1483.45       399.33 o
  -5  -2   5         11.92         14.14        18.70 o
  -4  -2   5        545.33        147.44       147.44 o
  -3  -2   5       2362.28       2259.16        89.68 o
  -2  -2   5        839.97        989.63       251.13 o
  -1  -2   5      10189.38      10490.29       679.55 o
   0  -2   5        288.84         85.56        78.95 o
   1  -2   5        547.52        523.96        57.82 o
   3  -2   5       1674.56       1587.81        56.93 o
   4  -2   5       1396.00       1565.00        66.50 o
   5  -2   5        529.33        771.50        36.27 o
   6  -2   5        131.14        132.02        28.01 o
   8  -2   5        274.93        227.57        44.95 o
  -8  -1   5          3.80         -7.82        24.54 o
  -7  -1   5          4.82         -3.01        20.27 o
  -6  -1   5        287.16         43.86       152.00 o
  -5  -1   5       1186.68        394.33       213.45 o
  -4  -1   5       1442.12       1429.10       303.67 o
  -3  -1   5       1040.68       1095.15       337.87 o
  -2  -1   5       2178.03       2217.96        68.18 o
  -1  -1   5        535.06        695.00        25.36 o
   0  -1   5       7615.85       7139.93       271.61 o
   1  -1   5        819.41        866.06        36.88 o
   2  -1   5        164.54        143.11        17.35 o
   3  -1   5       1013.30        866.19        36.05 o
   4  -1   5        142.21        208.57        21.89 o
   5  -1   5       2288.87       2288.22        83.33 o
   6  -1   5        144.49        188.26        34.96 o
   7  -1   5        404.94        399.33        52.77 o
   8  -1   5        659.16        719.18        76.00 o
  -8   0   5        794.76       1121.61        66.53 o
  -7   0   5         35.68         17.78        20.58 o
  -6   0   5        332.05        388.32        37.48 o
  -5   0   5       2527.92       2572.56        87.94 o
  -4   0   5         14.95         25.10        12.03 o
  -3   0   5       7517.01       7602.21       146.28 o
  -2   0   5       3443.65       3861.36        81.01 o
  -1   0   5       5446.74       5556.28       102.62 o
   0   0   5        216.76        191.57        15.30 o
   1   0   5        739.19        830.74        35.68 o
   2   0   5       2507.84       2473.98        70.48 o
   4   0   5       1386.14       1258.47        57.09 o
   5   0   5        947.87        988.32        56.33 o
   7   0   5       1793.18       1716.30       100.32 o
  -8   1   5       2322.45       2755.55       105.10 o
  -7   1   5         62.64         38.98        18.33 o
  -6   1   5       1451.58       1499.81        78.82 o
  -5   1   5        125.24        146.44        53.63 o
  -4   1   5        566.90        607.19        25.88 o
  -3   1   5       5693.29       5876.34       115.18 o
  -2   1   5        462.42        481.92        28.59 o
  -1   1   5       8166.49       7743.28       245.40 o
   0   1   5         26.74          9.80        10.36 o
   1   1   5          2.26          4.16         9.73 o
   2   1   5       2983.82       2978.70        93.19 o
   3   1   5        780.17        797.16        44.77 o
   4   1   5        949.63        876.09        92.07 o
   5   1   5          3.42         -4.91        18.33 o
   6   1   5         37.05         32.35        26.71 o
   7   1   5        463.15        495.30        65.14 o
  -8   2   5        108.95        146.35        68.62 o
  -7   2   5        193.25        216.93        31.38 o
  -6   2   5        633.07        597.71        34.26 o
  -5   2   5        695.31        819.28        32.55 o
  -4   2   5       1289.95       1308.88        36.45 o
  -3   2   5        181.55        137.87        13.38 o
  -2   2   5       2528.62       2427.47        57.58 o
  -1   2   5        801.38        766.21        28.62 o
   0   2   5       2920.94       2693.99        84.81 o
   1   2   5        267.32        538.82        34.25 o
   2   2   5        297.92        318.36        31.84 o
   3   2   5       2246.52       2003.59        80.14 o
   4   2   5        871.22       1049.82        61.54 o
   5   2   5        725.11        603.77        58.85 o
   6   2   5        271.37        271.43        49.07 o
   7   2   5         37.45         55.59        38.43 o
  -8   3   5        215.30        172.41        72.31 o
  -7   3   5          6.05          1.87         9.71 o
  -6   3   5          1.01         14.18        11.83 o
  -5   3   5       3557.41       3363.18       194.56 o
  -4   3   5         28.45         31.81         8.72 o
  -3   3   5       1141.03       1063.01        33.04 o
  -2   3   5       3406.31       3603.25        78.67 o
  -1   3   5         16.78         11.04        13.68 o
   0   3   5       5702.35       5207.59       145.18 o
   1   3   5        114.99        112.12        21.13 o
   2   3   5       1036.46        952.99        52.55 o
   3   3   5        383.33        483.57        47.03 o
   4   3   5         72.47         57.78        25.10 o
   5   3   5       1335.67       1421.69        83.64 o
   6   3   5        124.92        117.91        41.47 o
  -8   4   5       1189.24       1227.08       145.70 o
  -7   4   5         60.04        539.38       105.31 o
  -6   4   5        431.96        388.32        25.33 o
  -5   4   5       2918.02       2862.67        84.89 o
  -3   4   5       2102.60       1959.11        48.85 o
  -2   4   5        757.08        703.20        56.35 o
  -1   4   5       6372.97       7348.57       260.79 o
   0   4   5       2417.59       2391.66        84.93 o
   1   4   5         80.14         67.53        20.10 o
   2   4   5        487.41        464.77        43.31 o
   3   4   5          3.65         -1.11        17.69 o
   4   4   5        126.69        132.04        54.07 o
   5   4   5         63.23        102.98        35.65 o
  -8   5   5        814.72        895.72       133.33 o
  -7   5   5         34.22         35.39        49.94 o
  -6   5   5        609.56        580.64       104.45 o
  -5   5   5          1.71          1.13         6.63 o
  -4   5   5         79.97         57.25        10.11 o
  -3   5   5        830.84        789.54        41.66 o
  -2   5   5       1009.90        894.71        75.89 o
  -1   5   5        777.51        770.30        62.75 o
   0   5   5         98.00        116.02        22.78 o
   1   5   5          0.81         20.85        30.51 o
   2   5   5        605.41        577.25        56.02 o
   3   5   5        359.95        318.67        47.99 o
   4   5   5        142.05        191.63        41.75 o
   5   5   5         78.67         77.90        38.68 o
  -7   6   5        114.61        118.99        64.06 o
  -6   6   5        751.89       1489.60       151.57 o
  -5   6   5       1709.18       1843.62        59.96 o
  -4   6   5        188.05        157.15        15.24 o
  -3   6   5        445.05        482.93        34.62 o
  -2   6   5       2461.07       2513.33        88.54 o
  -1   6   5          7.37          1.27        15.35 o
   0   6   5       1992.99       1883.17        81.86 o
   1   6   5         24.44         -1.53        18.65 o
   2   6   5        165.71        157.82        34.12 o
   3   6   5       1535.73       1514.36        91.24 o
   4   6   5        121.49        169.57        43.72 o
  -7   7   5         20.38         13.25        54.72 o
  -6   7   5          0.55         16.94        47.55 o
  -5   7   5       1759.76       1771.24       175.67 o
  -4   7   5        175.77        161.98        24.23 o
  -3   7   5        833.18        873.85        49.96 o
  -2   7   5        414.48        397.44        38.33 o
  -1   7   5         33.67         23.47        21.45 o
   0   7   5       1956.03       2066.23       109.66 o
   1   7   5         55.79         53.95        27.80 o
   2   7   5        647.92        655.38        65.93 o
   3   7   5        394.48        470.94        64.52 o
  -7   8   5          5.41        -15.63        58.41 o
  -6   8   5         13.78        -20.85        50.59 o
  -5   8   5        905.29        953.48       152.65 o
  -4   8   5        245.72        254.85        32.39 o
  -3   8   5       1072.55       1106.82        61.55 o
  -2   8   5         12.10         42.98        24.70 o
  -1   8   5         92.07         65.61        48.21 o
   0   8   5        339.41        296.63        62.75 o
   1   8   5         46.81        106.96        35.82 o
   2   8   5        162.23        211.04        46.67 o
  -7   9   5         76.77         43.43        73.61 o
  -6   9   5        155.53        171.11        84.03 o
  -5   9   5        189.43        124.42        79.26 o
  -4   9   5        135.82        135.28        85.55 o
  -3   9   5         21.14         -1.93        26.88 o
  -2   9   5        655.30        580.64        57.02 o
  -1   9   5         10.57         11.72        26.60 o
   0   9   5        367.45        295.62       105.75 o
   1   9   5         16.59         13.58        33.75 o
  -7  10   5        159.31        135.06        99.45 o
  -6  10   5        104.03        129.20        93.81 o
  -5  10   5        572.42        555.02       143.53 o
  -4  10   5          1.25         -1.95        69.70 o
  -3  10   5        165.90        174.99        76.98 o
  -2  10   5        523.77        591.23        63.03 o
  -1  10   5         43.27         11.00        37.78 o
   0  10   5        993.94        939.31        85.76 o
  -5  11   5        285.12        301.83       133.98 o
  -4  11   5          2.98         49.07        82.95 o
  -3  11   5        693.24        657.08       175.23 o
   0 -12   6         78.86         66.82        69.70 o
   1 -12   6        155.38        186.99        84.36 o
   2 -12   6         89.27         57.86        30.88 o
   3 -12   6        173.17        179.69        37.37 o
   4 -12   6         98.51        138.54       196.08 o
  -1 -11   6        452.45        463.74       112.91 o
   0 -11   6        174.38        224.75        45.07 o
   1 -11   6         57.78          1.67        46.79 o
   2 -11   6       1188.46       1509.58       282.61 o
   3 -11   6        347.90        356.00        53.85 o
   4 -11   6        873.99        730.95        57.43 o
  -3 -10   6        861.58        922.75        86.76 o
  -2 -10   6          3.76         54.97        30.18 o
  -1 -10   6       1567.25       1478.80       188.15 o
   0 -10   6          1.20        -11.38        24.60 o
   1 -10   6         91.76        413.40        50.11 o
   2 -10   6        905.60        906.46        79.26 o
   3 -10   6         55.81         81.46        44.95 o
   4 -10   6       2323.25       2336.47       445.58 o
  -4  -9   6        917.02        872.60       389.88 o
  -3  -9   6        471.23        433.04        57.16 o
  -2  -9   6         69.42         44.24        28.49 o
  -1  -9   6       1652.06       1655.09       245.91 o
   0  -9   6          7.88         -6.63        21.19 o
   1  -9   6        614.01        638.69       176.97 o
   2  -9   6        120.02        109.71        26.64 o
   3  -9   6         60.61         34.51        18.94 o
   4  -9   6       1628.56       1545.75       402.48 o
   5  -9   6        132.32        150.05        30.83 o
  -5  -8   6         97.53         85.02        36.50 o
  -4  -8   6         42.22         92.26        30.94 o
  -3  -8   6        171.57        253.03        68.40 o
  -2  -8   6          7.71        -12.41        28.77 o
  -1  -8   6         19.74        216.23        87.29 o
   0  -8   6       1274.44       1431.64       207.05 o
   1  -8   6        245.79        241.98        58.52 o
   2  -8   6        728.75        854.70       197.38 o
   3  -8   6         12.08         20.89        16.72 o
   4  -8   6        371.53        388.24        38.01 o
   5  -8   6       1197.34       1069.00        62.32 o
  -5  -7   6        414.37        352.51       100.21 o
  -4  -7   6          2.44         -6.55        17.70 o
  -3  -7   6       1609.09       1473.07       100.32 o
  -2  -7   6         76.43         94.14        28.59 o
  -1  -7   6       4226.54       4030.82       611.58 o
   0  -7   6       2132.84       2211.14       329.41 o
   1  -7   6         27.59         25.07        19.00 o
   2  -7   6        997.27        913.28       185.98 o
   3  -7   6        237.99        201.19        27.39 o
   4  -7   6       2627.46       2622.44       105.53 o
   5  -7   6       1178.69       1071.60        60.15 o
   6  -7   6         58.16         96.63        23.89 o
  -6  -6   6       1601.23       1738.60       103.32 o
  -5  -6   6          0.87         41.53        24.72 o
  -4  -6   6        728.40        722.90        96.74 o
  -3  -6   6       1542.53       1439.40       241.57 o
  -2  -6   6         19.59          1.51        26.38 o
  -1  -6   6       6263.56       6328.86       208.46 o
   0  -6   6        251.26         37.13       122.69 o
   1  -6   6         82.69         87.67        21.13 o
   2  -6   6       1173.82       1159.78       286.74 o
   3  -6   6        908.10       1145.73        56.09 o
   4  -6   6       2242.15       2287.28        70.72 o
   5  -6   6         37.45         54.29        20.41 o
   6  -6   6          5.75        135.50        24.75 o
  -7  -5   6          6.07         -9.77       201.73 o
  -6  -5   6       1043.37       1143.82       181.10 o
  -5  -5   6        344.20        343.75       156.78 o
  -4  -5   6       1218.14        969.61       205.20 o
  -3  -5   6          5.95          5.85        15.28 o
  -2  -5   6          7.49        -17.32        25.08 o
  -1  -5   6       2607.04       2444.78       386.41 o
   0  -5   6        832.20        875.86       136.04 o
   1  -5   6       1384.28       1515.80       397.15 o
   2  -5   6        447.17        130.50       123.55 o
   3  -5   6        849.77        770.93       167.63 o
   4  -5   6        461.20        528.94        48.88 o
   5  -5   6       1430.14       1470.71        71.44 o
   6  -5   6        165.11        200.64        30.40 o
   7  -5   6        374.21        298.57        38.87 o
  -7  -4   6          1.44          1.29        25.76 o
  -6  -4   6          6.47         -3.61        22.34 o
  -5  -4   6        815.77        801.39       186.85 o
  -4  -4   6         28.52        148.53       165.25 o
  -3  -4   6       2201.38       2056.62       492.92 o
  -2  -4   6       1062.81        965.29       277.62 o
  -1  -4   6        578.99        526.67       146.57 o
   0  -4   6       6592.79       6989.41       214.32 o
   1  -4   6        940.09        262.74       147.44 o
   2  -4   6       3744.84       3840.41       139.30 o
   3  -4   6        158.60        154.68        21.14 o
   4  -4   6        101.67        137.28        19.67 o
   5  -4   6        724.37        781.50        50.59 o
   6  -4   6          2.27         -4.13        14.77 o
   7  -4   6       2551.23       2564.24       109.44 o
  -7  -3   6        192.09        199.34        86.21 o
  -6  -3   6        871.43        873.74       227.67 o
  -5  -3   6       1066.83       1162.56       290.54 o
  -4  -3   6       1085.50       1191.26       395.20 o
  -3  -3   6       4126.92       4499.43       155.69 o
  -2  -3   6         33.27         60.49        19.11 o
  -1  -3   6       2634.31       2651.75        98.37 o
   0  -3   6        384.63         82.30       127.03 o
   1  -3   6          4.19         15.63        10.92 o
   2  -3   6       5841.12       5941.07       161.43 o
   3  -3   6        370.00        327.08        40.81 o
   4  -3   6       2691.62       2699.41       113.13 o
   5  -3   6        214.42        235.17        32.35 o
   6  -3   6          1.47         11.29        19.11 o
   7  -3   6       1174.62       1168.01        74.70 o
   8  -3   6          8.58         -3.47        24.54 o
  -8  -2   6         76.95        217.37       104.77 o
  -7  -2   6         78.68         96.93        84.58 o
  -6  -2   6       1534.06        633.41       271.65 o
  -5  -2   6         44.93         45.94        33.87 o
  -4  -2   6       1856.63       2234.62        94.67 o
  -3  -2   6       1174.69       1074.45       322.24 o
  -2  -2   6        402.28        412.07       101.73 o
   0  -2   6       2651.15       2652.71        82.21 o
   1  -2   6        721.78        591.78       122.24 o
   2  -2   6        228.56        872.47        51.46 o
   3  -2   6       1742.35       1662.56        96.52 o
   4  -2   6       1113.20       1185.83        46.30 o
   5  -2   6        689.46        719.54        43.74 o
   6  -2   6         18.53         13.25        19.54 o
   7  -2   6        230.77        230.39        40.61 o
   8  -2   6        356.40        398.24        53.85 o
  -8  -1   6         33.06         49.45        28.06 o
  -7  -1   6         28.66         28.88        24.54 o
  -6  -1   6        482.54         92.94       171.98 o
  -5  -1   6       2137.26        764.56       292.71 o
  -4  -1   6       1583.49        453.40       213.45 o
  -3  -1   6       1221.93       1384.29        62.54 o
  -2  -1   6       1369.53       1336.68        52.96 o
  -1  -1   6        213.40        238.18        50.16 o
   0  -1   6       3861.57       3458.85       105.89 o
   1  -1   6        707.43        734.82        36.17 o
   2  -1   6        126.62         99.83        16.49 o
   3  -1   6        934.49        908.26        40.46 o
   4  -1   6         19.56         -4.77        13.36 o
   5  -1   6       2304.06       2188.32        83.79 o
   6  -1   6         29.71         -7.17        20.85 o
   7  -1   6        441.88        418.22        53.85 o
  -8   0   6       1351.90       1469.00       108.90 o
  -7   0   6          0.27         13.37        17.70 o
  -6   0   6         30.23         58.70        18.19 o
  -5   0   6       1815.59       1973.13        92.07 o
  -4   0   6         10.57         19.05        11.57 o
  -3   0   6       7632.96       8656.48       219.33 o
  -2   0   6       5912.03       5476.04       146.11 o
  -1   0   6       4744.91       4972.15       139.17 o
   0   0   6       3758.40       4621.87       132.17 o
   1   0   6          2.28         -3.49        10.82 o
   2   0   6       3229.83       3152.92       130.83 o
   3   0   6        628.50       1165.62        53.91 o
   4   0   6        527.44        588.06        55.15 o
   5   0   6        966.37       1008.78        58.02 o
   6   0   6         67.07         99.23        32.14 o
   7   0   6        986.96       1005.59        80.78 o
  -8   1   6       2432.30       2790.73       234.51 o
  -7   1   6         51.47         46.18        18.08 o
  -6   1   6        935.66       1010.32        49.48 o
  -5   1   6          3.14          4.80        10.96 o
  -4   1   6        676.81        614.57        41.47 o
  -3   1   6       1683.84       1482.44        55.81 o
  -2   1   6        302.93        262.30        26.23 o
  -1   1   6       3547.61       3539.85       108.32 o
   0   1   6        792.13        786.28        40.94 o
   1   1   6         36.04         71.11        16.32 o
   2   1   6       2002.23       1942.57        73.21 o
   3   1   6        630.72        627.67        43.15 o
   4   1   6        612.56        597.14        82.84 o
   5   1   6          3.83          6.83        20.47 o
   6   1   6         50.86         28.88        27.58 o
   7   1   6        175.43        170.89        46.25 o
  -8   2   6          1.97         -3.69        47.99 o
  -7   2   6         59.16         52.36        21.82 o
  -6   2   6        684.99        799.33        40.79 o
  -5   2   6        520.31        532.70        48.31 o
  -4   2   6       2078.00       1992.73        51.51 o
  -3   2   6        122.32        115.97        19.44 o
  -2   2   6       1711.83       1787.47        66.00 o
  -1   2   6       2324.96       2113.14        74.66 o
   0   2   6       2977.08       3229.34       115.19 o
   1   2   6         14.62        351.28        33.55 o
   2   2   6         16.90         10.45        15.39 o
   3   2   6       1036.83       1057.64        58.52 o
   4   2   6       1059.72       1073.05        66.22 o
   5   2   6       1023.51        893.70       104.23 o
   6   2   6         59.93         62.54        33.44 o
  -8   3   6        704.60        669.67       127.03 o
  -7   3   6         37.26         28.66        46.90 o
  -6   3   6        165.86        164.74        33.44 o
  -5   3   6       2962.47       3113.31        71.79 o
  -4   3   6        159.36        159.10        15.34 o
  -3   3   6       1926.56       1604.50        61.42 o
  -2   3   6       1178.78        977.90        91.31 o
  -1   3   6        293.95        295.27        29.71 o
   0   3   6       8810.30       8576.21       226.30 o
   1   3   6         56.72         65.78        22.04 o
   2   3   6       1662.64       1550.74        70.80 o
   3   3   6         66.36         88.55        25.82 o
   4   3   6         23.77         30.38        28.34 o
   5   3   6       1296.80       1196.71       133.87 o
   6   3   6          3.02         11.29        33.66 o
  -8   4   6       1671.87       1387.11       167.20 o
  -7   4   6        136.82        294.23        87.51 o
  -6   4   6        265.32        303.16        28.45 o
  -5   4   6       2146.01       1893.08        48.13 o
  -4   4   6         71.77        164.87        20.05 o
  -3   4   6       2026.71       2120.16        74.17 o
  -2   4   6          3.23         -1.75        10.83 o
  -1   4   6       2253.08       2619.71       108.35 o
   0   4   6       3669.39       3567.19       157.86 o
   1   4   6         65.63         74.01        21.07 o
   2   4   6        912.84       1193.41        65.99 o
   3   4   6         66.38         65.61        46.25 o
   4   4   6        101.11         99.53        40.39 o
   5   4   6        337.24        348.03        53.67 o
  -8   5   6        821.47        677.27       130.50 o
  -7   5   6         79.51         62.54        59.28 o
  -6   5   6        622.52        568.92       113.35 o
  -5   5   6         40.47         44.50        13.19 o
  -4   5   6         55.26         50.49        11.55 o
  -3   5   6       1169.64       1295.46        55.59 o
  -2   5   6        419.39        411.93        35.11 o
  -1   5   6        645.46        669.59        44.39 o
   0   5   6         17.46          9.57        16.29 o
   1   5   6        121.26         88.39        24.58 o
   2   5   6        120.88        140.49        62.54 o
   3   5   6        484.26        485.89        56.02 o
   4   5   6        122.96        118.73        37.86 o
  -8   6   6         85.19        169.81        82.08 o
  -7   6   6         80.99         66.23        62.75 o
  -6   6   6        680.02       1261.17       151.57 o
  -5   6   6       1138.15       1276.18        69.27 o
  -4   6   6         65.74         83.48        19.31 o
  -3   6   6        832.57       1059.12       133.65 o
  -2   6   6        698.39        688.97        45.85 o
  -1   6   6         24.82          1.78        20.41 o
   0   6   6       1358.50       1305.58        69.76 o
   1   6   6         10.61         20.86        21.95 o
   2   6   6        274.09        214.93        55.26 o
   3   6   6        686.50        674.31        68.83 o
   4   6   6        112.98         89.00        38.39 o
  -8   7   6       1226.59       1447.48       209.54 o
  -7   7   6         34.87         71.87        72.53 o
  -6   7   6          3.35          8.69        53.63 o
  -5   7   6       1042.85       1098.09       147.22 o
  -4   7   6         36.85         76.73        21.39 o
  -3   7   6        846.16        816.60        50.97 o
  -2   7   6         64.06         51.21        22.82 o
  -1   7   6         31.42         37.42        23.18 o
   0   7   6       3088.59       2923.65       117.44 o
   1   7   6         58.57         55.46        29.17 o
   2   7   6       1005.69        952.27        82.14 o
   3   7   6         93.96        152.38        42.27 o
  -7   8   6          0.06         13.68        59.28 o
  -6   8   6        174.10        120.08        78.17 o
  -5   8   6        751.12        692.25       137.23 o
  -4   8   6          4.42         10.04        21.24 o
  -3   8   6       1079.05        964.89       142.34 o
  -2   8   6        149.07        130.64        29.79 o
  -1   8   6         92.68         56.12        27.32 o
   0   8   6        273.63        227.81        41.50 o
   1   8   6         58.07         16.05        47.88 o
   2   8   6        169.53        174.36        47.89 o
  -7   9   6        157.76        151.35        89.46 o
  -6   9   6        273.93        264.91       105.31 o
  -5   9   6         38.15         61.23        74.05 o
  -4   9   6         16.46         39.09        72.96 o
  -3   9   6         85.40         81.05        30.77 o
  -2   9   6        372.27        443.71        51.83 o
  -1   9   6         11.12          1.55        27.19 o
   0   9   6        256.80        284.10        49.33 o
   1   9   6         88.30         43.26        38.00 o
  -6  10   6          5.06         18.24        87.07 o
  -5  10   6        550.31        634.71       156.13 o
  -4  10   6          0.30         -3.69        78.61 o
  -3  10   6        279.13        272.30       118.13 o
  -2  10   6        199.16        179.84        43.72 o
  -1  10   6          3.18         18.23        33.15 o
   1 -12   7        185.03        179.88        44.95 o
   2 -12   7          2.15         10.23        37.35 o
   3 -12   7        150.13        152.70        38.33 o
  -1 -11   7        184.27        120.43        48.21 o
   0 -11   7        227.76        228.26        82.41 o
   1 -11   7         17.15         45.63        37.78 o
   2 -11   7       1197.98       1279.90       195.86 o
   3 -11   7         86.69        112.91        33.22 o
   4 -11   7        355.02        348.96        40.47 o
  -2 -10   7         17.36         86.99        34.62 o
  -1 -10   7       1274.97       1439.75       324.95 o
   0 -10   7         63.94         49.95        32.25 o
   2 -10   7       1386.48       1488.27       324.95 o
   3 -10   7          2.03        -18.03        27.69 o
   4 -10   7       1585.92       1684.07       475.65 o
  -4  -9   7        758.21        798.82        78.76 o
  -3  -9   7        253.38        215.82        43.93 o
  -2  -9   7         12.30          1.89        24.43 o
  -1  -9   7       1104.72       1185.30       464.25 o
   0  -9   7         79.75        106.73        60.80 o
   1  -9   7        174.97        149.06        32.17 o
   2  -9   7        105.64         79.60        50.81 o
   3  -9   7         21.44         20.64        19.57 o
   4  -9   7       1099.47        997.79       316.49 o
   5  -9   7         80.70         74.70        25.19 o
  -4  -8   7        313.95        287.04        90.11 o
  -3  -8   7        181.19        145.26        37.19 o
  -2  -8   7         18.67         65.57        28.27 o
  -1  -8   7        360.60        595.42        85.34 o
   0  -8   7        233.23        232.21        37.25 o
   1  -8   7        886.28        801.39       192.39 o
   2  -8   7        900.98       1162.53       288.69 o
   3  -8   7          1.41         32.95        28.77 o
   4  -8   7        144.32        157.45        79.26 o
   5  -8   7       1078.10       1139.35        66.88 o
  -5  -7   7        325.83        310.00        49.77 o
  -4  -7   7          7.44         31.83        24.25 o
  -3  -7   7       2342.15       2257.17       342.33 o
  -2  -7   7         29.59         31.18        22.50 o
  -1  -7   7       5405.95       5522.17       193.47 o
   0  -7   7       2913.80       2985.72       120.51 o
   1  -7   7          1.91         15.96        17.43 o
   2  -7   7       1503.79       1541.50        74.70 o
   3  -7   7         58.38         89.89        27.36 o
   4  -7   7       1004.60        214.75       142.66 o
   5  -7   7       1404.30       1332.61        71.01 o
   6  -7   7         21.17          8.47        17.81 o
  -6  -6   7        821.44        876.24       385.54 o
  -5  -6   7         70.17         80.40        30.57 o
  -4  -6   7        558.03        435.74        77.74 o
  -3  -6   7        881.46        844.66       169.70 o
  -2  -6   7         40.67         27.68        20.17 o
  -1  -6   7       4429.04       5064.43       176.32 o
   0  -6   7        436.80        202.59       146.35 o
   1  -6   7        423.65        420.78       141.69 o
   2  -6   7       1179.75        325.93       161.34 o
   3  -6   7        588.41        241.25       155.47 o
   4  -6   7       1760.50       1767.05       104.55 o
   5  -6   7          3.41         11.29        17.81 o
   6  -6   7         12.12         70.57        23.45 o
  -6  -5   7        577.00        703.85       336.68 o
  -5  -5   7        261.65        282.26       109.44 o
  -4  -5   7       1265.12       1328.14       363.61 o
  -3  -5   7          2.64          2.01        30.73 o
  -2  -5   7        233.39        186.17        57.11 o
  -1  -5   7        275.17         56.46       126.38 o
   0  -5   7        262.99         35.39       110.96 o
   1  -5   7        870.72        736.92       241.46 o
   2  -5   7        251.88         -8.69       130.29 o
   3  -5   7        531.50        545.01        52.05 o
   4  -5   7        237.75        190.44        24.58 o
   5  -5   7        533.99        555.89        51.25 o
   6  -5   7        178.19        112.26        28.45 o
   7  -5   7        586.53        570.87        55.15 o
  -7  -4   7         35.00         33.84        30.70 o
  -6  -4   7          1.69         -9.68        21.95 o
  -5  -4   7        538.63        180.01       176.32 o
  -4  -4   7        124.85        151.29       122.90 o
  -3  -4   7        827.02        189.78       160.25 o
  -2  -4   7         63.06        107.27        23.32 o
  -1  -4   7         35.09         46.49        43.10 o
   1  -4   7         68.64         94.88        19.34 o
   2  -4   7       4600.66       4552.90       134.16 o
   3  -4   7        126.25        143.80        22.82 o
   4  -4   7        106.54        118.15        34.30 o
   5  -4   7       1171.44       1248.79        70.57 o
   6  -4   7          4.57         11.51        19.98 o
   7  -4   7       2027.21       2056.13       100.32 o
  -7  -3   7         48.75         50.60        57.00 o
  -6  -3   7        671.26        807.06       184.25 o
  -5  -3   7        859.84        810.94       254.27 o
  -4  -3   7       1176.47        161.12       180.66 o
  -3  -3   7       7392.36       2629.60       443.62 o
  -2  -3   7        479.37        149.83       153.30 o
   0  -3   7       6242.98       6204.00       194.34 o
   1  -3   7        983.75       1026.99        49.22 o
   2  -3   7       5694.25       5926.83       273.06 o
   3  -3   7       1184.66       1250.91        56.49 o
   4  -3   7       1553.84       1444.76        61.78 o
   5  -3   7        539.80        547.20        51.90 o
   6  -3   7        166.24        135.50        31.05 o
   7  -3   7        547.86        582.60        59.71 o
  -8  -2   7        158.36        246.24        49.29 o
  -7  -2   7         13.99         82.30       211.93 o
  -6  -2   7       1366.79        414.31       254.27 o
  -5  -2   7        362.29        470.55        64.71 o
  -4  -2   7        415.18         76.43       168.94 o
  -3  -2   7        743.85        169.15       166.11 o
  -2  -2   7       2517.80       2602.03       100.10 o
  -1  -2   7       3274.08       3115.65        97.11 o
   0  -2   7        153.74        215.28        45.27 o
   1  -2   7        462.97        405.24        36.39 o
   2  -2   7        609.87        932.26        53.31 o
   3  -2   7        493.28        522.10        42.05 o
   4  -2   7        807.59        867.20        48.08 o
   5  -2   7         87.67        156.89        25.95 o
   6  -2   7         85.26         75.13        26.71 o
   7  -2   7         91.31        106.83        34.74 o
  -8  -1   7         60.67        129.39        52.01 o
  -7  -1   7         57.12         32.32        23.38 o
  -6  -1   7        688.10        796.45        52.82 o
  -5  -1   7       1063.29       1111.50        56.57 o
  -4  -1   7        671.12        609.39        39.81 o
  -3  -1   7        174.22        131.01        22.80 o
  -2  -1   7         14.07         -9.06         9.24 o
  -1  -1   7        114.62        126.90        19.60 o
   0  -1   7       2211.75       2076.55        87.62 o
   1  -1   7        389.98        502.43        40.30 o
   2  -1   7       1271.10       1016.76        50.95 o
   3  -1   7        724.78        740.56        45.00 o
   4  -1   7          4.26         15.20        17.08 o
   5  -1   7       1255.36       1293.16        65.28 o
   6  -1   7        133.08        141.79        33.44 o
   7  -1   7        238.44        265.78        50.38 o
  -8   0   7       1701.25       2268.34        95.84 o
  -7   0   7          0.45          0.26        15.38 o
  -6   0   7          4.01          1.19        13.80 o
  -5   0   7        351.94        395.30        57.33 o
  -4   0   7         58.11         59.74        15.68 o
  -3   0   7       8419.71       8768.10       225.45 o
  -2   0   7        164.11        229.36        26.17 o
  -1   0   7       1037.83       1150.98        54.47 o
   0   0   7       2636.65       2784.43        94.15 o
   1   0   7         31.33         18.77        13.71 o
   2   0   7       4055.60       3971.41       123.99 o
   3   0   7          9.89        335.58        33.30 o
   4   0   7        932.09        878.43        54.17 o
   5   0   7       1098.21       1030.52        62.07 o
   6   0   7         26.73         85.34        33.44 o
   7   0   7        511.13        531.57        66.88 o
  -8   1   7       1951.25       2184.68       213.67 o
  -7   1   7          2.69         -5.28        14.66 o
  -6   1   7       1762.95       1885.48        73.65 o
  -5   1   7         68.57         86.71        17.71 o
  -4   1   7        422.56        357.99        28.41 o
  -3   1   7       4307.57       4446.05       167.42 o
  -2   1   7        562.35        529.21        72.63 o
  -1   1   7       4701.93       4563.94       249.50 o
   0   1   7       2113.29       1792.44        70.17 o
   1   1   7        114.83        118.67        22.58 o
   2   1   7       2971.06       2813.06       117.58 o
   3   1   7       1162.39       1234.20        62.76 o
   4   1   7       1107.19       1131.09        63.78 o
   5   1   7          9.02         -4.46        22.91 o
   6   1   7        175.47        157.21        42.99 o
  -8   2   7          4.34         61.02        66.45 o
  -7   2   7        137.82        114.46        22.47 o
  -6   2   7        995.42        939.23        46.12 o
  -5   2   7        601.30        764.66        79.15 o
  -4   2   7          6.60         15.01        11.83 o
  -3   2   7         44.97         43.78        15.60 o
  -2   2   7       2390.34       2422.96        93.81 o
  -1   2   7       2060.57       1714.10        69.41 o
   0   2   7       2671.10       2531.23       146.46 o
   1   2   7        162.24        145.80        24.37 o
   2   2   7         22.90         11.63        16.94 o
   3   2   7        628.37        651.30       131.37 o
   4   2   7        727.90        724.88        59.77 o
   5   2   7        645.63        775.30        68.46 o
   6   2   7        109.63        113.35        40.82 o
  -8   3   7        561.45        340.70       100.75 o
  -7   3   7        380.97        262.53        86.64 o
  -6   3   7        224.61        254.74        27.65 o
  -5   3   7        792.68        780.27        45.35 o
  -4   3   7        422.71        417.94        39.95 o
  -3   3   7        617.09        587.56        38.27 o
  -2   3   7        242.90        162.75        24.48 o
  -1   3   7        146.63        124.72        22.12 o
   0   3   7       4527.62       4239.33       131.93 o
   1   3   7        336.60        351.93        37.70 o
   2   3   7        643.12        700.56        51.39 o
   3   3   7        177.75        190.81        36.48 o
   4   3   7        189.87        132.78        58.09 o
   5   3   7        861.24        762.95       102.06 o
  -8   4   7       1491.73       1274.41       170.02 o
  -7   4   7        433.81        262.96        92.50 o
  -6   4   7       1276.58       1305.60        55.73 o
  -5   4   7        958.36        847.25        45.03 o
  -4   4   7         92.08        140.98        21.54 o
  -3   4   7       2009.68       1914.02        97.06 o
  -2   4   7         16.25         31.28        16.72 o
  -1   4   7       1358.04       1553.84        72.63 o
   0   4   7       1908.20       1972.93        82.41 o
   1   4   7        160.46        129.93        33.11 o
   2   4   7        850.34        876.61        60.10 o
   3   4   7          0.27          4.74        20.68 o
   4   4   7        258.93        214.92        42.98 o
   5   4   7        202.90        188.87        45.69 o
  -8   5   7        828.70        728.30       140.27 o
  -7   5   7        114.18         21.93        64.27 o
  -6   5   7       1389.68        979.32       157.21 o
  -5   5   7        209.22        172.50        23.42 o
  -4   5   7         87.06         74.73        18.07 o
  -3   5   7       1006.18       1037.89        75.89 o
  -2   5   7        588.56        571.36        42.64 o
  -1   5   7       1159.45       1219.58        62.76 o
   0   5   7        140.60         97.09        25.45 o
   1   5   7          8.25         -2.15        22.15 o
   2   5   7        234.99        206.73        51.79 o
   3   5   7        825.41        773.85        71.35 o
   4   5   7        400.40        395.01        56.97 o
  -8   6   7         66.10         34.96        73.39 o
  -7   6   7        340.47        338.74       105.53 o
  -6   6   7        192.58        384.56       104.23 o
  -5   6   7        824.36        871.90        47.09 o
  -4   6   7         61.41         58.25        20.20 o
  -3   6   7        268.47        374.00        35.94 o
  -2   6   7        737.78        804.74        52.47 o
  -1   6   7        236.92        174.23        30.37 o
   0   6   7       1533.34       1700.00       123.99 o
   1   6   7        185.40        212.20        38.88 o
   2   6   7        222.91        212.39        54.39 o
   3   6   7        985.00        993.44        87.16 o
  -8   7   7        522.05        485.97       127.90 o
  -7   7   7        199.45        206.72        93.15 o
  -6   7   7         61.67         95.11        73.39 o
  -5   7   7       1049.75       1400.14       180.45 o
  -4   7   7          8.84         15.08        19.76 o
  -3   7   7        566.00        599.88        47.40 o
  -2   7   7        113.31         87.69        29.01 o
  -1   7   7        126.98         88.68        28.77 o
   0   7   7       1466.21       1515.96        84.76 o
   1   7   7        122.61         83.59        33.79 o
   2   7   7        558.28        603.80        68.62 o
  -7   8   7         16.89         35.39        72.09 o
  -6   8   7        288.12        251.23       101.62 o
  -5   8   7        301.14        290.97       104.45 o
  -4   8   7         13.18         16.39        24.50 o
  -3   8   7        937.54        962.26        69.16 o
  -2   8   7         12.63        -11.66        21.77 o
  -1   8   7        143.71         72.17        91.20 o
   0   8   7         56.90         52.49        36.91 o
   1   8   7         18.16         62.25        35.04 o
  -6   9   7        220.39        250.80       107.49 o
  -5   9   7         73.52        126.81        87.73 o
  -4   9   7         20.03         36.26        76.22 o
  -3   9   7         12.91         21.14        27.53 o
  -2   9   7        455.49        466.54        82.51 o
  -1   9   7         47.70         24.45        31.97 o
   0   9   7        322.34        343.86        55.15 o
  -4  10   7         71.74        120.08       106.62 o
  -3  10   7        349.90        461.65       152.87 o
   1 -12   8        288.33         52.33       212.15 o
   2 -12   8          0.99        -25.81        28.20 o
   3 -12   8          4.07          9.93        27.59 o
  -1 -11   8        214.86        336.16        57.14 o
   0 -11   8         96.39        114.80        38.64 o
   1 -11   8          9.00         11.65        29.02 o
   2 -11   8        964.70       1272.71       421.80 o
   3 -11   8         39.76         14.00        40.17 o
   4 -11   8        222.87        254.93        41.04 o
  -2 -10   8          0.27        139.11        38.33 o
  -1 -10   8        710.90        720.45       151.02 o
   0 -10   8        195.19        132.60        58.63 o
   1 -10   8       1050.90        508.98       246.24 o
   2 -10   8       2270.71       2646.54       118.99 o
   3 -10   8         36.29         26.66        21.76 o
   4 -10   8        760.53        949.46       312.69 o
  -3  -9   8        584.67        588.54        66.30 o
  -2  -9   8          4.62         47.22        29.40 o
  -1  -9   8        650.89        710.96       168.83 o
   0  -9   8         31.11         23.77        23.45 o
   1  -9   8        265.82        289.31       171.65 o
   2  -9   8          1.18         25.16        58.63 o
   3  -9   8         10.20         10.89        20.45 o
   4  -9   8        425.85        114.43       159.82 o
   5  -9   8          3.31         15.63        23.45 o
  -4  -8   8        151.19        122.05       100.97 o
  -3  -8   8        237.40        192.12        39.85 o
  -2  -8   8         15.37         -0.25        23.40 o
  -1  -8   8         36.33        234.86        38.33 o
   0  -8   8        194.67        259.49        49.18 o
   1  -8   8         57.38         52.58        71.66 o
   2  -8   8        923.31       1069.63       323.33 o
   3  -8   8         18.98         19.43        42.23 o
   4  -8   8         21.61         25.57        51.03 o
   5  -8   8        617.31        707.45        55.81 o
   6  -8   8          1.95         -2.17        19.54 o
  -5  -7   8          4.43        -21.45        22.69 o
  -4  -7   8          9.67        -11.64        20.72 o
  -3  -7   8       1429.80       1427.51       473.48 o
  -2  -7   8         25.71         30.48        21.05 o
  -1  -7   8       2428.45       2669.12       116.82 o
   0  -7   8        364.98        441.15       103.47 o
   1  -7   8        198.31        180.53        30.91 o
   3  -7   8         16.58         -3.33        18.78 o
   4  -7   8       1030.94       1092.00        67.64 o
   5  -7   8       1417.61       1399.05        76.65 o
   6  -7   8         40.09         21.71        24.32 o
  -6  -6   8        993.34        350.90       275.55 o
  -5  -6   8        201.64        187.28        40.12 o
  -4  -6   8        560.70        402.36       225.50 o
  -3  -6   8       1687.20       1742.78       467.18 o
  -2  -6   8        218.59        170.57        90.01 o
  -1  -6   8       4935.84       5058.57       177.62 o
   0  -6   8        432.51        560.70       156.13 o
   1  -6   8        712.43        733.94       303.46 o
   2  -6   8        930.11         54.07       131.81 o
   3  -6   8        685.34        691.76        46.50 o
   4  -6   8       1283.07       1241.65        60.02 o
   5  -6   8         21.83         39.09        23.02 o
   6  -6   8         98.31         66.23        26.06 o
   7  -6   8        140.88        110.53        34.96 o
  -6  -5   8        576.50        577.66       177.62 o
  -5  -5   8        321.13         91.85       190.87 o
  -4  -5   8        187.38        207.44        71.77 o
  -3  -5   8         75.28         64.90        39.30 o
  -2  -5   8       1029.30        961.23       290.32 o
  -1  -5   8        461.12        101.84       145.27 o
   0  -5   8          7.08          2.73        19.22 o
   1  -5   8        596.41        713.61       290.32 o
   2  -5   8         55.22         53.58        18.49 o
   3  -5   8        264.52        338.24        36.17 o
   4  -5   8        404.27        391.77        45.27 o
   5  -5   8        512.11        486.40        51.90 o
   6  -5   8          7.51        -18.24        18.24 o
   7  -5   8        391.74        313.55        45.82 o
  -7  -4   8          1.94         13.54        41.91 o
  -6  -4   8         10.64          8.51        25.14 o
  -5  -4   8        166.44        285.54       236.25 o
  -4  -4   8        297.54         31.49       154.82 o
  -3  -4   8        284.05        351.85       108.79 o
  -2  -4   8         33.55         53.23        38.65 o
  -1  -4   8        199.31        204.29        69.27 o
   1  -4   8        523.91        558.71        40.18 o
   2  -4   8       4375.95       4355.05       135.18 o
   3  -4   8          8.27          0.46        14.89 o
   4  -4   8         15.75         15.70        16.48 o
   5  -4   8        327.86        393.25        46.90 o
   6  -4   8         31.10         40.17        24.54 o
   7  -4   8        874.88        857.50        69.27 o
  -7  -3   8         13.38          8.26        24.39 o
  -6  -3   8       1478.50        280.11       249.71 o
  -5  -3   8        269.63        293.56        83.71 o
  -4  -3   8        147.74        152.22        72.74 o
  -2  -3   8       1083.72        168.29       164.38 o
  -1  -3   8       3921.77       4001.73       141.36 o
   0  -3   8       1527.59       1538.76        87.18 o
   1  -3   8       1384.81       1521.04        66.84 o
   2  -3   8       3874.89       3883.51       236.36 o
   3  -3   8          1.67         17.15        20.95 o
   4  -3   8       2103.47       1967.24        79.61 o
   5  -3   8        363.41        409.53        49.51 o
   6  -3   8          0.70         17.59        24.97 o
   7  -3   8        555.89        526.14        59.93 o
  -7  -2   8         10.21         47.12        26.49 o
  -6  -2   8       2318.95       2809.40       123.12 o
  -5  -2   8         92.86        141.14        29.31 o
  -4  -2   8       1418.13       1682.64        81.21 o
  -3  -2   8       1243.35       1395.97        63.19 o
  -2  -2   8        225.15        259.91        29.80 o
  -1  -2   8       2155.31       2142.45       166.11 o
   0  -2   8        382.33        340.08        37.46 o
   1  -2   8       1166.77       1144.04        57.32 o
   2  -2   8        151.66        217.69        28.39 o
   3  -2   8        894.27        783.61        49.18 o
   4  -2   8        616.38        681.52        48.05 o
   5  -2   8        387.39        487.05        54.29 o
   6  -2   8         25.80         -9.55        22.37 o
   7  -2   8         18.27         80.34        34.53 o
  -8  -1   8         15.35         14.14        25.17 o
  -7  -1   8        171.97        193.64        34.49 o
  -6  -1   8         68.59         74.98        29.10 o
  -5  -1   8       2576.44       2751.82        99.22 o
  -4  -1   8        209.58        226.82        29.44 o
  -3  -1   8        132.70        151.99        23.17 o
  -2  -1   8        369.29        446.39        33.23 o
  -1  -1   8          1.03         23.65        15.14 o
   0  -1   8       2328.47       2289.55        86.24 o
   1  -1   8        162.08        211.67        28.78 o
   2  -1   8        559.61        595.54        47.84 o
   3  -1   8       1594.96       1548.21        76.00 o
   4  -1   8         13.95         -9.36        16.06 o
   5  -1   8        452.14        358.94        50.16 o
   6  -1   8        194.00        246.02        47.12 o
  -8   0   8        959.91       1088.10       177.84 o
  -7   0   8          9.97         10.22        18.23 o
  -6   0   8         52.38         64.80        19.22 o
  -5   0   8        208.92        227.70        49.07 o
  -4   0   8         79.98         71.25        17.98 o
  -3   0   8       2763.13       3035.07        99.22 o
  -2   0   8        344.13        325.23        33.06 o
  -1   0   8        263.16        203.37        28.59 o
   0   0   8       2551.52       2922.93       100.24 o
   1   0   8        128.70        119.42        22.30 o
   2   0   8       3480.12       3070.89       108.27 o
   3   0   8        866.62        968.72        57.24 o
   4   0   8        754.21        819.14        57.58 o
   5   0   8        560.26        561.05        55.53 o
   6   0   8         14.71         61.45        31.70 o
  -8   1   8       1217.08       1264.21       193.91 o
  -7   1   8         97.52        107.57        33.22 o
  -6   1   8       1825.49       1844.17        74.22 o
  -5   1   8          1.35         -5.75        10.97 o
  -4   1   8        316.54        364.34        33.89 o
  -3   1   8       3125.36       3292.56       108.67 o
  -2   1   8         10.14         -0.57        13.24 o
  -1   1   8        607.10        567.82        40.77 o
   0   1   8         11.91          3.29        13.61 o
   1   1   8        296.51        272.91        34.50 o
   2   1   8       1901.30       1862.49        80.18 o
   3   1   8        335.99        375.77        43.13 o
   4   1   8        884.45        838.13        60.64 o
   5   1   8         31.25         41.67        44.19 o
   6   1   8          2.94        -13.03        27.14 o
  -8   2   8         96.21         76.00        68.83 o
  -7   2   8          0.58         -4.28        13.54 o
  -6   2   8        725.35        777.19       107.49 o
  -5   2   8       1026.12       1064.94        59.39 o
  -4   2   8         98.10         68.49        18.36 o
  -3   2   8        302.84        227.39        34.85 o
  -2   2   8        114.34        108.47        21.04 o
  -1   2   8        999.91        859.85        67.42 o
   0   2   8       3095.26       2561.05        96.77 o
   1   2   8        249.46        278.08        53.53 o
   2   2   8         67.20         69.48        48.75 o
   3   2   8        830.41        743.13        67.21 o
   4   2   8          5.44         25.28        23.24 o
   5   2   8        516.48        467.84        68.51 o
  -8   3   8        574.04        639.27       135.50 o
  -7   3   8        442.12        353.29       101.19 o
  -6   3   8          0.33          6.18        20.41 o
  -5   3   8       1623.77       1713.36        70.85 o
  -4   3   8        612.52        546.63        39.07 o
  -3   3   8       1053.69       1022.78        53.17 o
  -2   3   8        716.22        641.07        56.89 o
  -1   3   8        232.73        232.93        31.77 o
   0   3   8       2857.97       2883.04       106.16 o
   1   3   8          3.82          4.15        16.92 o
   2   3   8        279.49        277.73        38.77 o
   3   3   8        338.48        405.17        77.74 o
   4   3   8        112.07        119.32        37.15 o
   5   3   8        829.03        937.79        91.31 o
  -8   4   8       1244.33       1062.26       172.85 o
  -7   4   8        397.37        412.57       112.48 o
  -6   4   8       1168.07       1253.51        65.69 o
  -5   4   8        470.16        478.00        81.75 o
  -4   4   8        683.01        725.74        76.43 o
  -3   4   8       1704.54       1517.06        76.87 o
  -2   4   8        122.68        132.62        48.21 o
  -1   4   8        186.22        249.20        33.82 o
   0   4   8        696.92        602.02        51.85 o
   1   4   8         72.41         54.49        24.77 o
   2   4   8       1706.22       1775.07        87.88 o
   3   4   8         18.38          9.68        21.63 o
   4   4   8        109.72         59.36        32.51 o
  -8   5   8        731.80        530.92       132.02 o
  -7   5   8         13.00         41.26        63.62 o
  -6   5   8       1446.85       1280.93       170.89 o
  -5   5   8         54.97         64.17        21.27 o
  -4   5   8         86.16         68.89        21.94 o
  -3   5   8        683.41        751.82        51.14 o
  -2   5   8          8.34         -8.52        15.61 o
  -1   5   8        234.66        271.17        37.45 o
   0   5   8        247.36        224.44        34.17 o
   1   5   8          2.02         -3.80        18.72 o
   2   5   8        159.63        177.24        39.89 o
   3   5   8        563.07        481.64        85.12 o
  -8   6   8        117.52        162.86        99.89 o
  -7   6   8        203.99        193.69        92.07 o
  -6   6   8          1.64        167.20        80.99 o
  -5   6   8        640.82        747.13       122.79 o
  -4   6   8         44.56         44.03        20.50 o
  -3   6   8        123.49        312.29        35.19 o
  -2   6   8        345.23        275.29        45.38 o
  -1   6   8        143.36        109.49        28.92 o
   0   6   8        832.94        861.38       100.43 o
   1   6   8         44.60         28.29        40.93 o
   2   6   8        257.57        259.26        46.81 o
  -7   7   8        184.90        121.17        87.51 o
  -6   7   8        261.36        239.51       107.05 o
  -5   7   8       1688.53       1680.25       208.46 o
  -4   7   8         20.68         20.25        21.54 o
  -3   7   8        730.38        815.83       113.89 o
  -2   7   8        112.71        108.73        29.64 o
  -1   7   8         34.57         -3.66        24.27 o
   0   7   8        642.52        633.88        63.03 o
   1   7   8         35.05         49.21        32.73 o
  -7   8   8          3.16         10.86        71.87 o
  -6   8   8        390.32        342.22       119.65 o
  -5   8   8        280.23        264.91       107.27 o
  -4   8   8         64.66        108.57        90.11 o
  -3   8   8        720.49        861.67        65.40 o
  -2   8   8          0.25         15.10        26.86 o
  -1   8   8        111.15        121.81        55.15 o
   0   8   8         10.22          5.42        29.48 o
  -5   9   8         73.99         98.37        90.55 o
  -4   9   8          5.50          9.12        80.56 o
  -3   9   8         19.98          3.74        30.03 o
  -2   9   8        230.65        215.69        44.77 o
   0 -11   9         37.87         16.35        91.63 o
   1 -11   9         95.03         76.01        33.89 o
   2 -11   9        532.08        690.14       179.25 o
   3 -11   9          1.07         14.42        69.27 o
   4 -11   9        200.91        251.67        43.65 o
  -2 -10   9          1.43         94.36        41.47 o
  -1 -10   9        513.85        657.98       195.21 o
   0 -10   9        270.56        268.18        49.40 o
   1 -10   9       1339.30       1461.99       463.17 o
   2 -10   9       1327.84        495.30       250.58 o
   3 -10   9         66.87         95.39        30.14 o
   4 -10   9        508.26        621.68        61.02 o
   5 -10   9          1.83         13.46        28.01 o
  -3  -9   9        334.09        301.60        81.32 o
  -2  -9   9         85.11        119.04        36.15 o
  -1  -9   9        253.23        314.55        83.82 o
   0  -9   9         39.49         63.90        26.59 o
   1  -9   9        958.27        301.61       208.46 o
   2  -9   9         17.71         16.77        22.52 o
   3  -9   9         99.15        154.33        49.29 o
   4  -9   9        168.32        166.77        34.96 o
   5  -9   9         17.43         16.50        24.97 o
  -4  -8   9        129.16        124.34        52.22 o
  -3  -8   9        179.20        234.49        44.61 o
  -2  -8   9        226.43        219.97        51.79 o
  -1  -8   9        184.45        358.82        78.28 o
   0  -8   9        864.21        749.00       210.30 o
   1  -8   9        121.05        131.23        31.74 o
   2  -8   9        469.61        688.04       175.02 o
   3  -8   9         12.17         27.59        45.93 o
   4  -8   9        219.19        210.15        34.07 o
   5  -8   9        595.52        593.67        57.33 o
   6  -8   9        114.66        141.36        34.31 o
  -5  -7   9          9.94         30.18        76.98 o
  -4  -7   9          2.64         -0.59        34.42 o
  -3  -7   9        838.50        118.13       195.86 o
  -2  -7   9         79.66         51.91        26.79 o
  -1  -7   9        959.54        253.19       203.90 o
   0  -7   9        323.55        311.87       101.30 o
   1  -7   9         30.99          1.96        18.28 o
   2  -7   9       1801.12        577.60       229.95 o
   3  -7   9        107.25         93.75        30.29 o
   4  -7   9       1055.28       1112.55        65.79 o
   5  -7   9        490.76        579.56        56.89 o
   6  -7   9         27.28          0.87        21.93 o
  -5  -6   9        145.86         87.20        58.19 o
  -4  -6   9        127.26         96.94        31.53 o
  -3  -6   9       1194.91       1117.88       363.61 o
  -2  -6   9        823.49        692.75       316.59 o
  -1  -6   9       1538.87        545.68       232.99 o
   0  -6   9         96.13        177.33       119.97 o
   1  -6   9        831.26        257.53       179.79 o
   2  -6   9       1461.87       1529.99        82.08 o
   3  -6   9         40.50         37.40        21.59 o
   4  -6   9        858.43        886.25        97.50 o
   5  -6   9         80.10         34.74        24.32 o
   6  -6   9        728.88        700.94        66.45 o
   7  -6   9         55.92         41.47        29.97 o
  -6  -5   9        629.32        779.21       245.91 o
  -5  -5   9         44.66         25.54        49.94 o
  -4  -5   9         38.18         58.60        48.31 o
  -3  -5   9          7.20         34.18        40.17 o
  -2  -5   9         60.18         76.15        23.62 o
  -1  -5   9        112.24         80.90        51.46 o
   0  -5   9        628.64        548.87       253.51 o
   1  -5   9        315.93        349.47        39.19 o
   2  -5   9        142.83        160.60        29.64 o
   3  -5   9        147.56        152.33        31.38 o
   4  -5   9        175.81        190.50        29.13 o
   5  -5   9        629.33        642.31        62.32 o
   6  -5   9         30.30         18.46        24.32 o
   7  -5   9        267.90        242.33        45.60 o
  -6  -4   9        172.73        133.25        83.17 o
  -5  -4   9        321.74        228.87       193.04 o
  -4  -4   9         21.80        -10.22        16.20 o
  -3  -4   9       1416.54       1666.01       486.08 o
  -2  -4   9         91.68         88.77        70.90 o
  -1  -4   9        246.92         26.71       163.94 o
   0  -4   9       1791.18       2066.21        81.71 o
   1  -4   9         11.21         34.30        18.08 o
   2  -4   9       2837.69       2743.15       231.47 o
   3  -4   9         64.46         88.26        25.41 o
   4  -4   9        204.39        335.03        37.04 o
   5  -4   9        652.90        502.90        56.02 o
   6  -4   9         12.22         28.45        26.27 o
   7  -4   9        756.99        744.80        74.48 o
  -7  -3   9         21.46         33.22        28.88 o
  -6  -3   9       1832.24        389.34       280.55 o
  -5  -3   9         47.51         81.56        33.55 o
  -4  -3   9        242.08        262.79       196.84 o
  -3  -3   9       1166.63       1302.21        72.31 o
  -2  -3   9         54.91         49.64        18.18 o
  -1  -3   9       3679.69       3905.38       124.67 o
   0  -3   9        528.28        605.61        43.80 o
   1  -3   9        982.39        932.59        77.95 o
   2  -3   9       4214.98       4371.41       137.37 o
   3  -3   9          2.12         -1.36        15.74 o
   4  -3   9        485.99        426.26        43.36 o
   5  -3   9        155.95        120.30        33.22 o
   6  -3   9          7.28          8.69        25.62 o
  -7  -2   9         55.97         73.89        28.81 o
  -6  -2   9       3134.10       3565.10       129.38 o
  -5  -2   9        141.76        153.07        28.52 o
  -4  -2   9        289.85        408.84        40.22 o
  -3  -2   9        222.63        259.37        32.09 o
  -2  -2   9          1.08          7.00        13.02 o
  -1  -2   9        238.47        353.09        36.68 o
   0  -2   9        308.50        344.46        37.76 o
   1  -2   9        323.09        308.51        36.57 o
   2  -2   9       1622.22       1995.57        81.68 o
   3  -2   9          9.93         23.18        19.17 o
   4  -2   9        145.76        219.37        33.89 o
   5  -2   9         77.60        140.27        35.39 o
   6  -2   9         46.38         52.98        31.05 o
  -7  -1   9         84.73        110.16        35.83 o
  -6  -1   9          1.09        -11.60        15.41 o
  -5  -1   9        566.12        676.79        48.56 o
  -4  -1   9        389.37        374.75        82.19 o
  -3  -1   9        123.77        130.49        23.85 o
  -2  -1   9         42.96         15.18        15.16 o
  -1  -1   9          1.79         12.81        15.47 o
   0  -1   9        720.12        696.60        53.74 o
   1  -1   9        186.67        175.02        48.86 o
   2  -1   9       2230.35       2172.36        87.21 o
   3  -1   9       1526.84       1269.59        67.85 o
   4  -1   9        383.60        354.15        41.78 o
   5  -1   9        186.84        155.91        38.87 o
   6  -1   9         41.69         72.74        35.61 o
  -8   0   9        720.49        870.96       171.76 o
  -7   0   9          4.18         -0.63        18.53 o
  -6   0   9       1350.35       1570.73        72.26 o
  -5   0   9        699.48        830.29        50.38 o
  -4   0   9         14.88          9.29        12.95 o
  -3   0   9       2536.46       2500.63        91.80 o
  -2   0   9         60.74         83.08        21.82 o
  -1   0   9        199.23        222.19        29.85 o
   0   0   9          6.60         14.36        14.89 o
   1   0   9        145.83        193.43        29.54 o
   2   0   9       3853.49       3383.34       119.78 o
   3   0   9         73.88        361.53        41.71 o
   4   0   9        477.15        417.34        68.94 o
   5   0   9        214.18        264.48        48.21 o
   6   0   9          2.13         37.57        32.79 o
  -8   1   9        299.78        237.34       103.79 o
  -7   1   9         68.69         76.47        22.45 o
  -6   1   9       1181.99       1333.40        63.53 o
  -5   1   9        178.14        150.72        24.78 o
  -4   1   9        285.55        215.53        29.25 o
  -3   1   9       2035.09       2075.55       160.36 o
  -2   1   9         71.82         88.90        39.63 o
  -1   1   9       2226.96       2493.31        93.10 o
   0   1   9          8.28         12.74        16.95 o
   1   1   9        159.17        127.32        28.91 o
   2   1   9       2789.25       2461.83       123.23 o
   3   1   9        155.51        185.27        38.98 o
   4   1   9        703.19        669.75        61.33 o
   5   1   9         11.91         14.33        28.88 o
  -8   2   9        325.14        288.15       108.14 o
  -7   2   9          2.25         37.13        58.19 o
  -6   2   9        613.85        648.46        56.13 o
  -5   2   9        280.99        395.83        38.26 o
  -4   2   9        114.89        147.01        33.55 o
  -3   2   9        102.58         76.37        21.34 o
  -2   2   9        483.36        546.91       104.23 o
  -1   2   9        365.30        307.22        36.12 o
   0   2   9        656.67        528.86        76.22 o
   1   2   9          0.48         -8.16        16.12 o
   2   2   9         24.48         58.60        28.23 o
   3   2   9        489.07        478.19        52.81 o
   4   2   9         53.95         62.86        29.12 o
   5   2   9        146.72        117.69        43.21 o
  -8   3   9        397.45        516.58       133.11 o
  -7   3   9        186.26        214.54        88.81 o
  -6   3   9         41.01         61.68        20.38 o
  -5   3   9       1329.28       1364.71        64.74 o
  -4   3   9        104.81         96.57        21.67 o
  -3   3   9        337.30        319.94        35.25 o
  -2   3   9        694.60        717.44        51.36 o
  -1   3   9        501.45        415.49        76.98 o
   0   3   9        382.47        321.54        40.78 o
   1   3   9         11.20         22.92        20.73 o
   2   3   9        268.41        382.36        46.80 o
   3   3   9        454.70        457.50        54.98 o
   4   3   9        454.78        452.91        58.82 o
  -8   4   9       1100.31       1137.18       188.05 o
  -7   4   9         58.22         96.63        74.48 o
  -6   4   9       1083.54        831.66       154.39 o
  -5   4   9        448.60        347.30        35.84 o
  -4   4   9          7.11        161.87        27.82 o
  -3   4   9       1019.74        971.10        60.21 o
  -2   4   9          4.50          8.34        18.92 o
  -1   4   9        828.14        709.20        54.75 o
   0   4   9         20.47          9.49        28.34 o
   1   4   9          8.24          9.45        21.89 o
   2   4   9        834.20       1088.17        84.58 o
   3   4   9         37.37         42.27        29.58 o
  -8   5   9        332.58        162.42        94.67 o
  -7   5   9          4.30        -44.51        57.54 o
  -6   5   9       1044.18        789.75       153.52 o
  -5   5   9         70.08         47.96        22.07 o
  -4   5   9        166.27        118.63        26.25 o
  -3   5   9        260.41        259.05        35.37 o
  -2   5   9         81.62         58.11        23.89 o
  -1   5   9        874.78        854.53        61.75 o
   0   5   9         54.33         41.39        50.38 o
   1   5   9          2.96         11.81        24.12 o
   2   5   9        324.58        385.72        56.20 o
   3   5   9        353.29        347.53        57.27 o
  -7   6   9         63.98          8.47        75.78 o
  -6   6   9         92.39        112.91        81.43 o
  -5   6   9        605.26        488.36       128.55 o
  -4   6   9          8.77         16.43        22.33 o
  -3   6   9          2.46        100.65        27.74 o
  -2   6   9        422.79        382.77        45.75 o
  -1   6   9         65.59         23.53        26.02 o
   0   6   9        947.47        792.79       151.46 o
   1   6   9        123.29         61.37        58.63 o
   2   6   9         90.52        131.87        54.18 o
  -7   7   9        132.43        106.62        87.94 o
  -6   7   9        171.74         86.21        89.03 o
  -5   7   9       1914.94       2005.32       242.55 o
  -4   7   9         93.97         85.30        29.42 o
  -3   7   9        223.16        222.22        37.35 o
  -2   7   9         24.80         20.08        27.18 o
  -1   7   9         19.53         24.38        25.65 o
   0   7   9        251.04        219.06        47.42 o
   1   7   9         37.57         48.79        35.55 o
  -6   8   9        415.55        662.50       171.33 o
  -5   8   9        149.74        284.67       121.60 o
  -4   8   9          1.69          6.95        76.00 o
  -3   8   9        224.36        308.10        46.97 o
  -2   8   9          0.70         29.84        30.89 o
  -1   8   9        327.89        271.78        80.23 o
   1 -11  10          6.43         35.47        42.67 o
   2 -11  10        689.78        208.67       232.34 o
   3 -11  10          0.07        -13.43        25.83 o
  -1 -10  10        289.59        381.25       159.71 o
   0 -10  10          6.46        230.82       244.50 o
   1 -10  10        539.81        131.15       198.25 o
   2 -10  10        668.21        753.29       237.99 o
   3 -10  10        189.71        145.83        90.33 o
   4 -10  10        471.88        500.52        57.54 o
   5 -10  10         23.29         42.34        31.27 o
  -3  -9  10         52.23         40.80        64.60 o
  -2  -9  10        227.22        168.34        41.52 o
  -1  -9  10        545.39        541.08       166.55 o
   0  -9  10          0.41         -2.13        64.71 o
   1  -9  10        665.64        -39.74       167.85 o
   2  -9  10        117.03        157.42        45.49 o
   3  -9  10        388.24          9.55       171.54 o
   4  -9  10         89.67         89.03        33.66 o
   5  -9  10         28.49          6.30        25.84 o
  -4  -8  10        127.94         80.82       107.59 o
  -3  -8  10        299.98        230.01        96.41 o
  -2  -8  10        166.66        112.16       115.41 o
  -1  -8  10        501.00        601.92        60.26 o
   0  -8  10        403.32        535.26       131.48 o
   1  -8  10         24.05         54.24        26.39 o
   2  -8  10        279.34        317.35       223.98 o
   3  -8  10          2.08         10.42        21.93 o
   4  -8  10        446.16        348.95        49.29 o
   5  -8  10        349.52        428.64        51.46 o
   6  -8  10         35.85         43.21        28.23 o
  -4  -7  10        108.50        116.18        35.10 o
  -3  -7  10        394.58        130.94       195.21 o
  -2  -7  10         42.63         59.83        59.39 o
  -1  -7  10       1136.37        474.46       242.77 o
   0  -7  10          3.62          5.08        20.86 o
   1  -7  10         87.70         66.51        94.13 o
   2  -7  10       1779.90       1962.54        99.45 o
   3  -7  10        231.37        203.48        34.69 o
   4  -7  10       2105.91       2169.48       106.40 o
   5  -7  10         20.46         18.67        24.10 o
   6  -7  10         14.69          4.13        23.89 o
  -5  -6  10          4.17          8.76        73.72 o
  -4  -6  10        315.57        274.84        49.83 o
  -3  -6  10        345.39         74.05       196.30 o
  -2  -6  10        169.66        175.56        34.22 o
  -1  -6  10       1007.51        367.41       226.05 o
   0  -6  10         41.84         44.13        23.86 o
   1  -6  10        356.05        343.95        45.60 o
   2  -6  10        453.97        459.17        47.23 o
   3  -6  10         21.48         24.09        21.44 o
   4  -6  10       1078.37       1164.97        75.35 o
   5  -6  10         13.09        -18.24        20.63 o
   6  -6  10        430.17        390.86        52.77 o
  -6  -5  10        341.55        350.26       256.34 o
  -5  -5  10          3.80         11.63        23.27 o
  -4  -5  10        257.78        -34.09       153.74 o
  -3  -5  10          7.34         -0.62        18.95 o
  -2  -5  10         83.17        133.80        58.19 o
  -1  -5  10        471.58        205.20       213.02 o
   0  -5  10        166.29        208.50        30.82 o
   1  -5  10        336.90        367.56        41.09 o
   2  -5  10          7.10          6.03        20.80 o
   3  -5  10          0.11         -4.05        17.63 o
   4  -5  10         20.43         40.10        20.99 o
   5  -5  10        128.02        125.51        35.39 o
   6  -5  10         75.60         27.79        29.10 o
  -6  -4  10        157.46        105.61        34.09 o
  -5  -4  10        388.43        216.06       227.35 o
  -4  -4  10         89.80         54.90        25.62 o
  -3  -4  10       1241.49        166.55       193.47 o
  -2  -4  10         67.65        130.94        29.31 o
  -1  -4  10        595.81        635.23        51.90 o
   0  -4  10       1057.19       1234.94        68.40 o
   1  -4  10        374.12        408.85        45.59 o
   2  -4  10       1584.54       1508.29        95.11 o
   3  -4  10         27.08         15.70        18.71 o
   4  -4  10       1592.82       1582.69        75.43 o
   5  -4  10        834.05        832.74        70.79 o
   6  -4  10         33.50         15.85        28.23 o
  -7  -3  10         34.81         20.40        25.39 o
  -6  -3  10       1405.90       1672.76        87.24 o
  -5  -3  10         69.92         86.41        27.28 o
  -4  -3  10        174.12        206.27        32.84 o
  -3  -3  10        311.83        316.34        38.16 o
  -2  -3  10        156.13        130.92        43.43 o
  -1  -3  10       2202.16       2308.76        91.16 o
   0  -3  10          0.97         -2.20        17.11 o
   1  -3  10        597.43        685.37        51.93 o
   2  -3  10        468.46        639.00        53.33 o
   3  -3  10        150.11        158.26        28.67 o
   4  -3  10        765.73        765.35        62.18 o
   5  -3  10        169.38        132.46        37.13 o
   6  -3  10        152.39        153.09        42.56 o
  -7  -2  10         30.80         43.73        41.58 o
  -6  -2  10       1875.76       2392.54       103.45 o
  -5  -2  10         23.40         13.77        22.37 o
  -4  -2  10        750.53        768.01        65.14 o
  -3  -2  10         10.67         20.33        15.80 o
  -2  -2  10          7.74          0.09        14.83 o
  -1  -2  10       1285.64       1511.29        72.61 o
   0  -2  10        103.20        136.55        29.64 o
   1  -2  10        608.78        688.49        51.30 o
   2  -2  10        666.09        714.06        75.02 o
   3  -2  10         10.25         -2.21        19.80 o
   4  -2  10         78.62        105.71        29.02 o
   5  -2  10        279.58        334.18        52.55 o
   6  -2  10        155.85        125.94        40.61 o
  -7  -1  10         19.52         -3.51        27.69 o
  -6  -1  10        215.95        200.63        33.20 o
  -5  -1  10        148.90        177.93        30.32 o
  -4  -1  10         70.00         47.03        20.63 o
  -3  -1  10        740.00        841.01        96.52 o
  -2  -1  10         67.56         76.83        26.49 o
  -1  -1  10        200.05        195.28        38.98 o
   0  -1  10        683.73        727.68        51.25 o
   1  -1  10        109.65         72.07        23.87 o
   2  -1  10        667.06        767.71        55.51 o
   3  -1  10         75.64         19.34        20.74 o
   4  -1  10         69.52         46.42        25.71 o
   5  -1  10        462.97        587.59        71.66 o
  -7   0  10         31.59         28.83        28.66 o
  -6   0  10        858.86        944.89        58.33 o
  -5   0  10        618.50        553.68        48.53 o
  -4   0  10        568.03        652.45        47.05 o
  -3   0  10       1386.37       1616.55        74.98 o
  -2   0  10          0.46         19.62        18.77 o
  -1   0  10        133.17        138.62        35.07 o
   0   0  10        392.24        484.62        45.50 o
   1   0  10        631.79        748.27        59.39 o
   2   0  10       3102.66       2962.53       113.81 o
   3   0  10         27.77        103.76        28.52 o
   4   0  10        452.38        465.24        53.15 o
   5   0  10        344.85        359.59        57.98 o
  -7   1  10         37.93         48.50        21.95 o
  -6   1  10       1021.43       1005.05        93.59 o
  -5   1  10        548.19        651.32        47.30 o
  -4   1  10       1158.58       1109.42        64.17 o
  -3   1  10        500.45        443.31        44.04 o
  -2   1  10        158.78        135.60        26.03 o
  -1   1  10        900.41        908.68        56.06 o
   0   1  10        685.51        627.05        52.97 o
   1   1  10          3.97          3.55        18.35 o
   2   1  10        178.58         88.63        28.54 o
   3   1  10          0.88         37.78        25.65 o
   4   1  10        387.30        476.52        58.17 o
   5   1  10         18.26          8.90        31.05 o
  -7   2  10         34.82         57.98        67.97 o
  -6   2  10        520.10        525.29        48.13 o
  -5   2  10        130.72        156.86        28.87 o
  -4   2  10        264.23        241.27        33.50 o
  -3   2  10         49.02         50.36        21.01 o
  -2   2  10         32.38         10.67        26.38 o
  -1   2  10       1828.85       1865.06        84.56 o
   0   2  10         44.60         35.90        21.83 o
   1   2  10          5.44         -9.94        18.61 o
   2   2  10         91.37         81.60        28.33 o
   3   2  10         11.93         -9.72        26.28 o
   4   2  10         18.30          8.73        28.48 o
  -7   3  10         35.07         65.79        69.92 o
  -6   3  10          2.47         -0.25        16.37 o
  -5   3  10        902.30        881.84        55.01 o
  -4   3  10          2.97         10.59        15.35 o
  -3   3  10       1621.57       1807.66       120.84 o
  -2   3  10        696.13        600.76        61.78 o
  -1   3  10        281.33        168.85        36.37 o
   0   3  10        582.20        583.49        56.13 o
   1   3  10         12.95          9.83        33.22 o
   2   3  10        405.06        340.25        49.67 o
   3   3  10        149.91        101.64        36.33 o
  -7   4  10          1.54         65.14        72.96 o
  -6   4  10        630.85        596.28       137.02 o
  -5   4  10        289.94        226.40        33.18 o
  -4   4  10        140.90        358.16        55.26 o
  -3   4  10        656.25        567.90        64.49 o
  -2   4  10         43.22         17.86        21.69 o
  -1   4  10        959.74       1015.46        92.07 o
   0   4  10        103.53         98.55        30.58 o
   1   4  10         78.62         50.88        29.41 o
   2   4  10        414.31        436.78        55.67 o
   3   4  10          7.54         22.32        33.56 o
  -7   5  10          0.12         33.66        77.74 o
  -6   5  10        471.67        336.35       112.48 o
  -5   5  10          2.51        -11.68        18.37 o
  -4   5  10        116.40         91.85        28.03 o
  -3   5  10          5.41        -16.67        19.84 o
  -2   5  10         56.07         54.91        27.78 o
  -1   5  10        541.60        519.62       124.42 o
   0   5  10          0.75        -15.65        22.91 o
   1   5  10         12.22         16.00        27.85 o
   2   5  10          0.78        -19.77        61.45 o
  -6   6  10         48.65        204.33       102.71 o
  -5   6  10        212.53         60.58        83.60 o
  -4   6  10         19.71          3.89        27.03 o
  -3   6  10         29.63        123.21        33.53 o
  -2   6  10        104.28         67.30        28.53 o
  -1   6  10         11.98          1.73        32.03 o
   0   6  10        376.95        443.51        63.41 o
   1   6  10          1.74         -7.93        30.91 o
  -6   7  10        210.29         98.37       103.36 o
  -5   7  10       1228.70        850.12       185.01 o
  -4   7  10         62.70         55.41        31.16 o
  -3   7  10        416.07        374.78        48.90 o
  -2   7  10         12.11         26.18        31.92 o
  -1   7  10        321.44        368.87        56.01 o
  -1 -10  11        357.17        115.74       258.18 o
   0 -10  11          2.27         16.53        30.12 o
   1 -10  11        914.76        330.49       244.50 o
   2 -10  11        313.01         25.19       196.51 o
   3 -10  11        150.37        135.97        39.95 o
  -2  -9  11         99.06         61.42        85.66 o
  -1  -9  11        246.36        210.43        45.51 o
   0  -9  11         58.83         27.75        82.95 o
   1  -9  11        446.59        448.49       148.31 o
   2  -9  11          3.08        -13.08        25.40 o
   3  -9  11        377.58        538.08        63.19 o
   4  -9  11        119.12        181.53        46.03 o
  -3  -8  11        273.81        285.33        75.67 o
  -2  -8  11        274.57        322.10        51.63 o
  -1  -8  11         61.46        139.97        37.17 o
   0  -8  11         41.01         20.80        38.65 o
   1  -8  11         26.69         15.86       111.94 o
   2  -8  11        583.48        731.56        70.35 o
   3  -8  11        111.60        149.19        38.11 o
   4  -8  11        165.44         97.50        34.53 o
   5  -8  11        608.72        595.19        62.10 o
  -4  -7  11        295.24        379.33       131.81 o
  -3  -7  11        707.30        722.38       240.70 o
  -2  -7  11         62.86         11.90        25.15 o
  -1  -7  11        622.61        283.15       210.19 o
   0  -7  11          3.35         -9.21        60.26 o
   1  -7  11        170.01        114.87        33.87 o
   2  -7  11       1411.57       1387.93       128.77 o
   3  -7  11        106.11         74.85        29.62 o
   4  -7  11       1138.07       1311.11        84.03 o
   5  -7  11         88.73         56.67        28.01 o
  -5  -6  11         21.66          0.11        31.81 o
  -4  -6  11        607.54        187.18       254.93 o
  -3  -6  11         86.35        108.39        43.75 o
  -2  -6  11         78.82         87.06        29.35 o
  -1  -6  11        686.80        650.28       307.69 o
   0  -6  11          2.22         15.63        21.50 o
   1  -6  11        245.05        286.04        39.23 o
   2  -6  11         43.90         56.97        24.99 o
   3  -6  11        260.23        234.75        38.35 o
   4  -6  11        528.32        628.63        62.97 o
   5  -6  11          0.50        -20.63        20.63 o
  -5  -5  11         21.34         17.44        51.57 o
  -4  -5  11        821.63        904.03       412.14 o
  -3  -5  11        119.57        114.78        41.47 o
  -2  -5  11         86.79         63.62        25.84 o
  -1  -5  11        232.86        204.09        53.85 o
   0  -5  11        134.29        199.86        42.56 o
   1  -5  11        112.27        148.38        32.95 o
   2  -5  11        975.72       1072.30        68.71 o
   3  -5  11        294.18        325.49        42.02 o
   4  -5  11         30.04          6.95        21.93 o
   5  -5  11        244.37        211.50        44.30 o
  -6  -4  11        202.20        254.82        44.89 o
  -5  -4  11        139.69        391.51        52.77 o
  -4  -4  11          0.18         -5.66        18.03 o
  -3  -4  11       1244.28       1318.67       170.78 o
  -2  -4  11        304.79        282.15        37.48 o
  -1  -4  11        678.70        781.83        54.94 o
   0  -4  11         41.08         18.08        20.86 o
   1  -4  11         35.93         19.94        23.47 o
   2  -4  11       1723.86       1712.55        82.38 o
   3  -4  11         31.75         56.51        24.02 o
   4  -4  11        808.17        870.53        78.61 o
   5  -4  11        967.58        914.61        77.74 o
  -6  -3  11       1232.63       1387.84        82.36 o
  -5  -3  11        173.65        201.81        35.92 o
  -4  -3  11        644.69        745.44        57.65 o
  -3  -3  11        629.94        705.31        53.00 o
  -2  -3  11         10.64         21.50        24.97 o
  -1  -3  11       3246.99       3674.29       204.55 o
   0  -3  11        355.77        364.04        43.80 o
   1  -3  11        121.17        156.84        32.82 o
   2  -3  11        317.46        390.15        72.74 o
   3  -3  11          2.71         -6.08        17.71 o
   4  -3  11        766.80        925.90        76.00 o
   5  -3  11        119.37         93.37        37.78 o
  -6  -2  11        609.81        811.07        68.17 o
  -5  -2  11          0.30         11.25        18.72 o
  -4  -2  11        713.04        756.85       116.82 o
  -3  -2  11          0.40         11.67        17.50 o
  -2  -2  11         30.65         17.03        19.05 o
  -1  -2  11        154.97        246.06        37.58 o
   0  -2  11          6.69        -15.37        16.85 o
   1  -2  11         48.95         34.18        21.37 o
   2  -2  11         43.87        154.61        30.22 o
   3  -2  11         13.62         21.85        23.97 o
   4  -2  11         72.92         81.21        33.66 o
   5  -2  11        106.70         73.83        36.48 o
  -7  -1  11        205.08        166.82        37.90 o
  -6  -1  11         18.69         20.35        21.35 o
  -5  -1  11         24.85         26.83        20.85 o
  -4  -1  11        106.80        132.91        27.99 o
  -3  -1  11        390.08        468.35        63.73 o
  -2  -1  11         67.39         63.03        24.91 o
  -1  -1  11         20.46         56.56        24.03 o
   0  -1  11         20.44         70.98        24.46 o
   1  -1  11        142.02         94.49        25.52 o
   2  -1  11        962.09        856.07        62.73 o
   3  -1  11          2.46          3.29        22.08 o
   4  -1  11        197.53        160.83        46.47 o
   5  -1  11        365.94        301.83        55.59 o
  -7   0  11          6.92         27.06        22.47 o
  -6   0  11        740.91        778.27        65.03 o
  -5   0  11        280.05        333.34        41.41 o
  -4   0  11        716.64        754.44        55.06 o
  -3   0  11       1896.40       1749.91        96.41 o
  -2   0  11        181.71        186.00        31.82 o
  -1   0  11       1537.08       1551.93        75.43 o
   0   0  11        575.43        752.48        53.73 o
   1   0  11         34.37         20.12        20.32 o
   2   0  11       1530.92       1543.71        82.69 o
   3   0  11        144.82        289.82        44.79 o
   4   0  11        481.46        470.00        57.65 o
  -7   1  11          8.19         37.35        67.53 o
  -6   1  11        921.59       1016.46        63.62 o
  -5   1  11        143.85        137.21        44.30 o
  -4   1  11       1003.00        980.75        63.62 o
  -3   1  11       1094.43        967.33        60.81 o
  -2   1  11        210.32        188.82        33.01 o
  -1   1  11        947.90        953.28       133.43 o
   0   1  11         10.61         13.36        24.32 o
   1   1  11        110.93         68.75        27.03 o
   2   1  11        288.07        232.05        39.97 o
   3   1  11          0.96        -21.25        25.17 o
   4   1  11        303.51        287.06        50.84 o
  -7   2  11         25.98         21.93        70.79 o
  -6   2  11        282.53        237.29        38.15 o
  -5   2  11        136.75        104.18        25.40 o
  -4   2  11        107.52         66.35        24.92 o
  -3   2  11          0.24         -2.38        15.84 o
  -2   2  11          6.66          1.97        18.03 o
  -1   2  11          1.94         -5.84        17.30 o
   0   2  11        169.34        170.91        35.41 o
   1   2  11          8.03         -9.10        21.64 o
   2   2  11         32.33          7.53        24.60 o
   3   2  11         26.62         54.36        31.75 o
  -7   3  11          0.32         28.66        64.71 o
  -6   3  11         56.11         37.38        24.52 o
  -5   3  11        136.46        184.45        31.70 o
  -4   3  11         11.43         -1.64        18.10 o
  -3   3  11        819.94        710.27        78.71 o
  -2   3  11          0.19         15.79        21.34 o
  -1   3  11        193.33        243.41        43.75 o
   0   3  11         44.02         24.42        24.57 o
   1   3  11         16.60        -14.25        23.45 o
   2   3  11        374.70        210.09        43.46 o
   3   3  11         27.31         11.65        32.51 o
  -7   4  11          7.66         30.62        66.88 o
  -6   4  11        597.19        585.85       142.23 o
  -5   4  11          1.39         -1.03        18.46 o
  -4   4  11        627.25        592.03        73.72 o
  -3   4  11       2097.97       2256.14        99.98 o
  -2   4  11        195.28        150.35        34.18 o
  -1   4  11       1203.24       1176.28        76.90 o
   0   4  11          5.68        -13.57        28.34 o
   1   4  11          0.26        -11.86        22.01 o
   2   4  11        307.70        277.15        51.02 o
  -6   5  11        280.41        254.27       117.91 o
  -5   5  11         87.93         84.25        77.95 o
  -4   5  11          4.97         -6.87        23.32 o
  -3   5  11         18.34         52.42        28.41 o
  -2   5  11        119.34         81.09        32.55 o
  -1   5  11        458.86        314.63        48.01 o
   0   5  11         15.56        -24.33        25.91 o
   1   5  11         17.54         54.66        53.63 o
  -5   6  11         72.98         43.21        81.43 o
  -4   6  11         29.21         31.71        48.21 o
  -3   6  11         96.35         88.36        34.59 o
  -2   6  11        228.95        158.51        50.38 o
  -1   6  11          2.20         11.32        29.28 o
  -4   7  11          0.17         86.86       105.53 o
  -3   7  11        287.18        230.19        46.55 o
  -1  -9  12        288.73        330.09        74.15 o
   0  -9  12         17.47         80.74        35.55 o
   1  -9  12        440.59        529.40       283.37 o
   2  -9  12         26.21         11.73        29.75 o
   3  -9  12        139.15        166.11        43.43 o
  -2  -8  12         76.26         95.22        48.75 o
  -1  -8  12        405.81        390.80        75.13 o
   0  -8  12          7.23          5.21        27.53 o
   1  -8  12         40.85         49.94        29.97 o
   2  -8  12        482.14        629.79       100.10 o
   3  -8  12        224.07        181.97        39.35 o
   4  -8  12        136.75        118.99        38.22 o
  -3  -7  12        431.56        115.74       237.77 o
  -2  -7  12          0.10        -12.19        24.57 o
  -1  -7  12        727.92        758.43       390.32 o
   0  -7  12         35.40          9.77        24.32 o
   1  -7  12        122.43         97.59        42.13 o
   2  -7  12       1085.35       1116.65        87.73 o
   3  -7  12         27.42         20.33        31.81 o
   4  -7  12       1109.47       1032.08        78.39 o
  -4  -6  12        949.77         11.29       226.91 o
  -3  -6  12        402.70        108.79       219.10 o
  -2  -6  12         51.80         36.48        26.06 o
  -1  -6  12        864.15        871.66        92.18 o
   0  -6  12         46.77         66.35        28.28 o
   1  -6  12        251.60        306.60        43.46 o
   2  -6  12         20.90         28.66        26.39 o
   3  -6  12         26.37         88.75        28.41 o
   4  -6  12        412.76        363.50        51.68 o
   5  -6  12         31.75        -10.21        26.49 o
  -5  -5  12          7.63        -22.58        22.58 o
  -4  -5  12        600.29        663.37        70.57 o
  -3  -5  12         17.99         25.95        30.29 o
  -2  -5  12        178.96        214.91        36.06 o
  -1  -5  12         63.25         66.74        27.11 o
   0  -5  12        112.37         65.26        66.01 o
   1  -5  12        188.94        292.29        46.39 o
   2  -5  12        474.15        478.56        94.67 o
   3  -5  12        215.86        232.85        54.72 o
   4  -5  12         39.84          0.22        23.67 o
   5  -5  12        292.95        351.77        57.33 o
  -5  -4  12         12.04         94.41        41.04 o
  -4  -4  12          5.64          0.26        21.02 o
  -3  -4  12        824.16       1054.27        67.69 o
  -2  -4  12         66.84        216.86        35.09 o
  -1  -4  12       1299.34       1612.54       105.42 o
   0  -4  12          4.92          3.36        20.36 o
   1  -4  12          0.97          3.78        22.72 o
   2  -4  12        787.14        774.70        64.03 o
   3  -4  12         19.86         45.17        24.49 o
   4  -4  12        527.60        540.69        64.71 o
   5  -4  12        384.32        470.77        66.45 o
  -6  -3  12       1147.02       1372.44        85.12 o
  -5  -3  12          1.30          4.03        24.10 o
  -4  -3  12        462.60        524.05        52.68 o
  -3  -3  12        549.20        599.30        55.31 o
  -2  -3  12         82.31         91.41        28.23 o
  -1  -3  12       2319.67       2483.59       115.74 o
   0  -3  12          2.33         22.47        22.41 o
   1  -3  12        138.11        144.21        32.92 o
   2  -3  12        209.16        220.54        36.89 o
   3  -3  12          0.70        -10.03        19.62 o
   4  -3  12        725.74        911.35        85.77 o
  -6  -2  12        520.98        589.61        89.57 o
  -5  -2  12         50.19         22.01        20.49 o
  -4  -2  12        877.95        992.04        76.76 o
  -3  -2  12         87.21         87.21        38.54 o
  -2  -2  12         59.46        105.77        30.10 o
  -1  -2  12        785.60        686.26        62.40 o
   0  -2  12         29.05         57.37        28.77 o
   1  -2  12        272.29        276.53        62.43 o
   2  -2  12         79.08         76.87        28.34 o
   3  -2  12         28.87         27.24        24.22 o
   4  -2  12        128.12        128.77        40.39 o
  -6  -1  12          8.23         -7.83        19.73 o
  -5  -1  12         52.22         59.12        24.78 o
  -4  -1  12         83.48        106.42        44.19 o
  -3  -1  12        710.86        618.89        58.15 o
  -2  -1  12         49.19         33.08        22.79 o
  -1  -1  12         87.59         62.29        25.15 o
   0  -1  12        147.28        160.44        31.37 o
   1  -1  12        403.33        491.30        51.13 o
   2  -1  12        670.60        797.33        72.53 o
   3  -1  12          2.50        -19.78        22.06 o
   4  -1  12          2.28        -16.72        29.53 o
  -6   0  12        557.13        697.95        61.95 o
  -5   0  12         49.70         34.55        27.36 o
  -4   0  12         86.49         49.95        24.83 o
  -3   0  12        705.04        770.61        65.32 o
  -2   0  12         18.18         21.36        20.37 o
  -1   0  12       1372.37       1423.84        93.91 o
   0   0  12        211.56        208.37        35.50 o
   1   0  12        147.65        174.82        35.85 o
   2   0  12        907.38        939.51        70.52 o
   3   0  12          0.15         64.85        29.77 o
  -6   1  12        790.46        754.73        65.38 o
  -5   1  12         44.85         66.50        27.20 o
  -4   1  12       1077.60       1014.51        65.34 o
  -3   1  12        532.96        509.45        50.10 o
  -2   1  12          2.45          1.49        17.48 o
  -1   1  12        766.54        709.20        73.39 o
   0   1  12         19.51         22.96        22.88 o
   1   1  12        371.64        381.07        49.45 o
   2   1  12          5.63          4.68        22.66 o
   3   1  12          0.16        -12.53        25.85 o
  -6   2  12         92.19         81.11        28.70 o
  -5   2  12        233.30        238.97        88.81 o
  -4   2  12        511.92        604.37        91.20 o
  -3   2  12         45.69         62.87        22.63 o
  -2   2  12         46.39         37.37        32.79 o
  -1   2  12          1.48        -19.86        19.86 o
   0   2  12        159.52         95.13        31.05 o
   1   2  12        350.73        257.19        43.34 o
   2   2  12         56.59         46.23        29.90 o
  -6   3  12        135.66        146.35        88.59 o
  -5   3  12        158.21        139.00        30.95 o
  -4   3  12         40.15          8.37        19.59 o
  -3   3  12        710.94        755.25       102.71 o
  -2   3  12         36.05         13.04        23.27 o
  -1   3  12        342.87        288.66        45.17 o
   0   3  12        335.24        262.62       115.30 o
   1   3  12         61.99         22.35        30.25 o
   2   3  12        423.30        360.82        88.49 o
  -6   4  12        170.20        196.30        96.63 o
  -5   4  12          2.04         -0.24        23.39 o
  -4   4  12        322.59        391.77        63.30 o
  -3   4  12        907.07       1027.53       108.03 o
  -2   4  12         48.33         37.50        27.08 o
  -1   4  12        384.81        409.61        68.94 o
   0   4  12         28.59         32.42        29.23 o
   1   4  12         23.89         11.61        31.83 o
  -5   5  12         49.17         14.11        78.61 o
  -4   5  12        167.44        132.22        49.18 o
  -3   5  12        108.31         46.25        40.82 o
  -2   5  12          0.80        -18.78        26.61 o
  -1   5  12        152.34         89.61        35.05 o
  -1  -8  13         88.59        155.04       110.20 o
   0  -8  13          1.08         33.44        30.40 o
   1  -8  13        248.63        254.58        74.70 o
   2  -8  13        452.91        627.47       101.84 o
   3  -8  13          9.33         49.73        37.57 o
  -2  -7  13        100.14         78.17        34.53 o
  -1  -7  13        766.42        896.16        68.94 o
   0  -7  13         21.31         41.48        30.50 o
   1  -7  13         23.26         71.67        42.13 o
   2  -7  13        221.83        297.98        49.81 o
   3  -7  13         22.82          9.55        31.70 o
  -3  -6  13        132.97        224.08        87.73 o
  -2  -6  13         64.87         42.20        25.77 o
  -1  -6  13        585.86        577.13        63.84 o
   0  -6  13          7.04         37.45        28.51 o
   1  -6  13        839.63        908.88       145.59 o
   2  -6  13          7.30         33.98        30.06 o
   3  -6  13        133.16        105.10        38.22 o
   4  -6  13        343.74        294.45        48.86 o
  -4  -5  13        695.16        808.65       119.21 o
  -3  -5  13         55.92         89.78        31.92 o
  -2  -5  13        430.44        412.96       114.33 o
  -1  -5  13         15.13          1.15        22.21 o
   0  -5  13        390.52        405.12        87.40 o
   1  -5  13        291.84        254.11        45.87 o
   2  -5  13        636.78        658.31        62.36 o
   3  -5  13         71.75         74.45        29.06 o
   4  -5  13          5.08          2.82        26.93 o
  -5  -4  13          3.11        104.01        81.43 o
  -4  -4  13         11.49         -5.42        21.78 o
  -3  -4  13        685.43        875.76       120.19 o
  -2  -4  13        186.71        303.71        55.48 o
  -1  -4  13        790.64        887.08        68.43 o
   0  -4  13        119.32         86.06        34.01 o
   1  -4  13        120.20        126.27        35.36 o
   2  -4  13        348.19        338.39        46.34 o
   3  -4  13         24.45         33.03        26.40 o
   4  -4  13        394.10        247.98        49.07 o
  -5  -3  13          0.18         11.62        22.07 o
  -4  -3  13        246.13        227.11        40.74 o
  -3  -3  13        710.31        866.99        87.83 o
  -2  -3  13        145.37        150.17        35.15 o
  -1  -3  13       1396.86       1380.08        84.81 o
   0  -3  13        257.69        302.67        45.79 o
   1  -3  13        206.11        238.34        44.30 o
   2  -3  13        210.93        166.45        35.83 o
   3  -3  13          1.73         -6.78        22.94 o
   4  -3  13        397.44        414.53        63.84 o
  -5  -2  13         53.34         62.74        30.41 o
  -4  -2  13        387.19        469.98        53.24 o
  -3  -2  13         24.51         17.15        24.84 o
  -2  -2  13        189.83        156.57        54.83 o
  -1  -2  13        281.77        301.57        55.91 o
   0  -2  13         12.09          1.78        19.42 o
   1  -2  13        335.33        436.16        50.69 o
   2  -2  13         58.48        237.64        41.28 o
   3  -2  13          1.16         12.77        24.65 o
  -5  -1  13          7.44         20.10        26.46 o
  -4  -1  13         74.31         50.20        27.37 o
  -3  -1  13        781.32        818.12        71.28 o
  -2  -1  13         80.49         80.96        44.08 o
  -1  -1  13        111.06         69.35        33.33 o
   0  -1  13        243.29        239.81        40.50 o
   1  -1  13        105.69         46.13        25.41 o
   2  -1  13        839.68        873.56       135.93 o
   3  -1  13         46.67         88.87        34.89 o
  -6   0  13        423.07        521.60        72.96 o
  -5   0  13         26.13         -6.01        22.72 o
  -4   0  13         22.75         57.45        29.66 o
  -3   0  13        976.48       1060.31        71.47 o
  -2   0  13        120.44        149.81        32.41 o
  -1   0  13       1018.20        946.50        65.46 o
   0   0  13        189.28        228.11        38.53 o
   1   0  13        129.53        145.20        35.77 o
   2   0  13        620.61        487.28        57.62 o
   3   0  13        210.99        261.01       105.10 o
  -6   1  13        561.48        635.82        67.75 o
  -5   1  13          0.54         13.40        23.32 o
  -4   1  13        266.13        343.80        45.27 o
  -3   1  13        272.30        271.44        47.66 o
  -2   1  13          1.85         10.94        21.75 o
  -1   1  13        815.59        806.24        61.59 o
   0   1  13         64.55         86.23        30.63 o
   1   1  13        263.61        182.10        38.43 o
   2   1  13        282.50        233.45        45.44 o
  -5   2  13         15.08         11.87        21.16 o
  -4   2  13        340.14        310.43        41.38 o
  -3   2  13         87.95         76.99        39.09 o
  -2   2  13         48.57        172.12        34.90 o
  -1   2  13          2.91         10.72        23.86 o
   0   2  13        119.05        115.00        34.92 o
   1   2  13          9.73         16.10        27.03 o
  -5   3  13         32.93         49.11        25.32 o
  -4   3  13          2.06         24.92        23.34 o
  -3   3  13        501.31        423.19        49.52 o
  -2   3  13          4.63          0.78        26.06 o
  -1   3  13        263.73        287.17        47.53 o
   0   3  13         41.41         37.47        50.49 o
  -4   4  13        183.94        179.43        40.28 o
  -3   4  13        510.84        474.22        55.31 o
  -2   4  13          5.32          6.38        28.88 o
  -1   4  13        621.91        747.18        73.45 o
  -1  -7  14        305.60        325.37        50.18 o
   0  -7  14          2.53         33.49        29.99 o
   1  -7  14        115.76        137.51        51.57 o
   2  -7  14        314.60        387.07        58.07 o
  -2  -6  14         99.58        126.01        47.23 o
  -1  -6  14        620.93        798.11       104.23 o
   0  -6  14          0.01         -0.79        28.67 o
   1  -6  14        623.83        703.84        78.61 o
   2  -6  14          9.52          2.06        28.99 o
  -3  -5  14         86.03        134.31        38.16 o
  -2  -5  14        240.04        309.71        48.29 o
  -1  -5  14          2.22          2.47        25.84 o
   0  -5  14         23.14         14.04        31.48 o
   1  -5  14        342.88        400.49       142.12 o
   2  -5  14         59.02         40.58        30.17 o
  -4  -4  14         17.90         14.07        24.60 o
  -3  -4  14        352.01        344.41        50.48 o
  -2  -4  14          0.51         69.35        31.67 o
  -1  -4  14        934.04       1041.45        79.18 o
   0  -4  14        177.11        177.36        43.48 o
   1  -4  14         59.99         70.86        31.70 o
   2  -4  14        287.83        316.28        47.77 o
  -4  -3  14        140.23        181.97        43.65 o
  -3  -3  14        203.27        211.37        42.08 o
  -2  -3  14          1.91         -0.38        26.54 o
  -1  -3  14        676.98        722.24       105.97 o
   0  -3  14          8.18         14.32        24.42 o
   1  -3  14        303.59        385.92        50.90 o
   2  -3  14        206.05        256.08        58.30 o
  -4  -2  14        489.10        576.01        63.85 o
  -3  -2  14         61.76         29.97        25.35 o
  -2  -2  14         95.86        102.88        36.40 o
  -1  -2  14        633.85        695.36       131.05 o
   0  -2  14         26.90         27.09        24.71 o
   1  -2  14        319.63        311.50        52.55 o
   2  -2  14         22.08          5.50        26.03 o
  -4  -1  14         45.89         13.39        27.27 o
  -3  -1  14        339.50        262.88        46.68 o
  -2  -1  14         11.47         -2.72        22.55 o
  -1  -1  14         45.75         37.61        59.61 o
   0  -1  14        258.62        248.36        41.46 o
   1  -1  14         16.20        -17.06        23.32 o
   2  -1  14        315.37        342.81        87.40 o
  -4   0  14         44.94         43.64        26.75 o
  -3   0  14        266.44        237.35        41.66 o
  -2   0  14         54.56         69.24        27.89 o
  -1   0  14        626.67        668.83        61.53 o
   0   0  14        206.59        188.79        38.88 o
   1   0  14        385.59        443.86        57.16 o
  -4   1  14        211.49        216.48        38.63 o
  -3   1  14         53.63         59.16        27.58 o
  -2   1  14          3.32         -9.67        20.96 o
  -1   1  14        409.21        326.83       107.27 o
   0   1  14          1.87        -21.30        25.84 o
  -4   2  14        266.15        240.01        40.00 o
  -3   2  14         53.52         20.97        24.19 o
  -2   2  14          0.80         13.45        24.09 o
  -1   2  14         24.25         59.33        31.15 o
  -1  -5  15          3.33         27.28        32.78 o
   0  -5  15         59.56         35.21        35.65 o
  -2  -4  15          1.21          9.68        32.12 o
  -1  -4  15        249.48        285.06        56.02 o
   0  -4  15         45.77         35.59        32.02 o
   1  -4  15         30.98         49.10        31.44 o
  -2  -3  15         78.86        146.53        42.94 o
  -1  -3  15        518.53        545.14        64.73 o
   0  -3  15        138.65        124.62        36.03 o
   1  -3  15        232.39        197.76        42.53 o
  -3  -2  15          0.37         25.04        32.22 o
  -2  -2  15         70.06         92.46        34.28 o
  -1  -2  15         44.14         10.47        28.49 o
   0  -2  15         34.08         37.30        29.29 o
  -3  -1  15         81.40         79.95        36.26 o
  -2  -1  15        215.27        268.76        57.98 o
  -1  -1  15        168.49        167.58        55.70 o
   0  -1  15        172.20        187.83        38.80 o
  -2   0  15         72.74         94.80        49.40 o
  -1   0  15        358.29        330.31        48.05 o
                                                
