# Supplementary material for: Poly[[tris­(μ2-acetato-κ2 O:O′)(4-chloro­benzene-1,2-di­amine-κN)(μ3-hydroxido)dizinc] ethanol monosolvate]
Source: Acta Crystallogr Sect E Struct Rep Online. 2014 Jun 7;70(Pt 7):m247–8. doi: 10.1107/S1600536814012641 (PMC4120637; doi:10.1107/S1600536814012641)
Supplement: Supplementary file 3 [file e-70-0m247-Isup4.mol]

I
  --CCDC--041014    3D                              

 61 53  0  0  0  0  0  0  0  0999 V2000
    1.0345    5.0141    6.1813 Zn     0
   -1.2279    2.2176    5.9260 Zn     0
    0.3632    3.1997    5.4200 O      0
    0.4352    3.0807    4.5911 H      0
   -1.3440    6.0133    0.2730 Cl     0
    0.1664    9.2166    0.1725 Cl     0
    0.9389    8.7792    5.1011 N      0
    1.5760    9.4098    4.9509 H      0
    1.2805    8.3328    5.8195 H      0
   -0.4738    6.3327    5.3108 N      0
   -1.3027    5.9799    5.2363 H      0
   -0.5363    6.8120    6.0801 H      0
    0.4251    8.1643    3.9558 C      0
   -0.3067    6.9759    4.0526 C      0
   -0.8442    6.3924    2.9048 C      0
   -1.3174    5.5709    2.9718 H      0
   -0.6939    6.9984    1.6714 C      0
   -1.0696    6.6009    0.8946 H      0
    0.0022    8.1807    1.5746 C      0
    0.0941    8.6029    0.7296 H      0
    0.5760    8.7678    2.7087 C      0
    1.0682    9.5769    2.6268 H      0
   -1.0695    0.4942    4.8901 O      0
    1.1174    0.2538    5.2996 O      0
    0.0559   -0.1045    4.7511 C      0
    0.0833   -1.3582    3.9396 C      0
    0.3671   -1.1499    3.0251 H      0
   -0.8126   -1.7557    3.9223 H      0
    0.7144   -1.9922    4.3404 H      0
   -3.1230    2.5092    5.4671 O      0
   -5.0293    2.1451    4.4149 O      0
   -3.7924    2.3244    4.3901 C      0
   -3.0625    2.3666    3.0797 C      0
   -3.7046    2.2781    2.3452 H      0
   -2.4178    1.6290    3.0413 H      0
   -2.5877    3.2197    2.9978 H      0
   -1.3746    1.6495    7.8110 O      0
    0.8432    1.6847    8.0083 O      0
   -0.2969    1.5273    8.4637 C      0
   -0.4149    1.1845    9.9180 C      0
    0.4275    0.7936   10.2307 H      0
   -1.1415    0.5390   10.0433 H      0
   -0.6072    1.9972   10.4304 H      0
    2.1247    4.5508    9.6450 O      0
    1.3939    4.7344    9.2727 H      0
    1.8955    4.2547   10.9913 C      0
    2.2979    3.3706   11.2109 H      0
    0.9271    4.2033   11.1675 H      0
    2.5071    5.2907   11.8375 C      0
    3.4611    5.3776   11.6154 H      0
    2.4083    5.0564   12.7768 H      0
    2.0627    6.1525   11.6638 H      0
    2.4932    3.4742    9.7951 O      0
    1.7678    3.0961    9.6065 H      0
    2.3668    4.1485   11.0062 C      0
    3.1760    3.9869   11.5596 H      0
    1.5861    3.7993   11.4988 H      0
    2.2094    5.5675   10.7828 C      0
    3.0776    6.0141   10.8933 H      0
    1.5748    5.9305   11.4380 H      0
    1.8743    5.7228    9.8795 H      0
  1  3  1
  1 10  1
  2  3  1
  2 23  1
  2 30  1
  2 37  1
  3  4  1
  5 17  1
  5 18  1
  6 19  1
  6 20  1
  7  8  1
  7  9  1
  7 13  1
 10 11  1
 10 12  1
 10 14  1
 13 14  1
 13 21  1
 14 15  1
 15 16  1
 15 17  1
 17 18  1
 17 19  1
 19 20  1
 19 21  1
 21 22  1
 23 25  1
 24 25  1
 25 26  1
 26 27  1
 26 28  1
 26 29  1
 30 32  1
 31 32  1
 32 33  1
 33 34  1
 33 35  1
 33 36  1
 37 39  1
 38 39  1
 39 40  1
 40 41  1
 40 42  1
 40 43  1
 44 45  1
 44 46  1
 46 47  1
 46 48  1
 46 49  1
 49 50  1
 49 51  1
 49 52  1
M  END
$$$$
